# Supplementary material for: Bis(dimethyl­malonato-κ2 O,O′)bis­[4-(4-pyridylamino-κN 4)pyridinium]nickel(II) hexa­hydrate
Source: Acta Crystallogr Sect E Struct Rep Online. 2008 Nov 22;64(Pt 12):m1603. doi: 10.1107/S160053680803835X (PMC2960085; doi:10.1107/S160053680803835X)
Supplement: Supplementary file 1 [file e-64-m1603-sup1.cif]

##############################################################################
###                                                                        ###
###        Electronic paper (Acta Crystallographica Section E)             ###
###                                                                        ###
##############################################################################
#                                                                            #
# This CIF contains the data in a paper accepted for publication in Acta     #
# Crystallographica Section E. It conforms to the requirements of Notes      #
# for Authors for Section E, and has been peer reviewed under the auspices   #
# of the IUCr Commission on Journals.                                        #
#                                                                            #
# Full details of the Crystallographic Information File format               #
# are given in the paper "The Crystallographic Information File (CIF):       #
# a New Standard Archive File for Crystallography" by S. R. Hall, F. H.      #
# Allen and I. D. Brown [Acta Cryst. (1991), A47, 655-685].                  #
#                                                                            #
# The current version of the core CIF dictionary is obtainable from          #
# ftp://ftp.iucr.org/pub/cif_core.dic. The current version number is 2.4.    #
#                                                                            #
# Software is freely available for graphical display of the structure(s) in  #
# this CIF.  For information consult the CIF home page http://www.iucr.org/  #
# cif/home.html                                                              #
#                                                                            #
# This file may be used for bona fide research purposes within the           #
# scientific community so long as proper attribution is given to the journal # 
# article from which it was obtained.                                        #
#                                                                            #
##############################################################################
                                             
data_I
_audit_creation_method     SHELXL97
_chemical_name_systematic
;
Bis(dimethylmalonato-\k^2^<i>O</i>,<i>O</i>')bis[4-(4-pyridylamino-
\k<i>N</i>^4^)pyridinium]nickel(II) hexahydrate
;
_chemical_name_common     ?
_chemical_formula_moiety     'C30 H32 N6 Ni O8 , 6H2 O'
_chemical_formula_sum     'C30 H44 N6 Ni O14'
_chemical_formula_iupac     '[Ni (C5 H6 O4)2 (C10 H10 N3)2] , 6H2 O'
_chemical_formula_weight     771.42
_chemical_melting_point     ?
_symmetry_cell_setting     monoclinic
_symmetry_space_group_name_H-M     'C 2/c'
_symmetry_space_group_name_Hall     '-C 2yc'
loop_
    _symmetry_equiv_pos_as_xyz
    'x, y, z'
    '-x, y, -z+1/2'
    'x+1/2, y+1/2, z'
    '-x+1/2, y+1/2, -z+1/2'
    '-x, -y, -z'
    'x, -y, z-1/2'
    '-x+1/2, -y+1/2, -z'
    'x+1/2, -y+1/2, z-1/2'
_cell_length_a     18.428(4)
_cell_length_b     8.0473(16)
_cell_length_c     23.731(5)
_cell_angle_alpha     90.00
_cell_angle_beta     97.96(3)
_cell_angle_gamma     90.00
_cell_volume     3485.4(12)
_cell_formula_units_Z     4
_cell_measurement_reflns_used     49338
_cell_measurement_theta_min     1.73
_cell_measurement_theta_max     28.09
_cell_measurement_temperature     173(2)
_exptl_crystal_description     block
_exptl_crystal_colour     green
_exptl_crystal_size_max     0.30
_exptl_crystal_size_mid     0.30
_exptl_crystal_size_min     0.10
_exptl_crystal_density_diffrn     1.470
_exptl_crystal_density_meas     ?
_exptl_crystal_density_method     'not measured'
_exptl_crystal_F_000     1624
_exptl_absorpt_coefficient_mu     0.633
_exptl_absorpt_correction_type     multi-scan
_exptl_absorpt_process_details     '(TWINABS; Sheldrick, 2007)'
_exptl_absorpt_correction_T_min     0.833
_exptl_absorpt_correction_T_max     0.939
_exptl_special_details
;
Reflection data were collected on a non-merohedrally twinned crystal. The twin
law was determined with <i>CELL-NOW</i> (Sheldrick, 2003). The structure was
solved and refined using reflections from only the major twin component, whose
reflection file was generated using TWINABS (Sheldrick, 2007). Composite
reflections belonging to both twin domains were omitted from the reflection
list, causing the loss of 252 reflections from the major twin component data.
The data set was still 99.9% complete to 2\q of 50\%.
;
_diffrn_ambient_temperature     173(2)
_diffrn_radiation_type     MoK\a
_diffrn_radiation_wavelength     0.71073
_diffrn_radiation_source     'fine-focus sealed tube'
_diffrn_radiation_monochromator     graphite
_diffrn_measurement_device_type     'Bruker SMART 1K'
_diffrn_measurement_method     \w
_diffrn_detector_area_resol_mean     ?
_diffrn_reflns_number     49338
_diffrn_reflns_av_R_equivalents     0.0785
_diffrn_reflns_av_sigmaI/netI     0.0508
_diffrn_reflns_theta_min     1.73
_diffrn_reflns_theta_max     28.09
_diffrn_reflns_theta_full     25.00
_diffrn_measured_fraction_theta_max     0.940
_diffrn_measured_fraction_theta_full     0.999
_diffrn_reflns_limit_h_min     -20
_diffrn_reflns_limit_h_max     24
_diffrn_reflns_limit_k_min     -10
_diffrn_reflns_limit_k_max     0
_diffrn_reflns_limit_l_min     -19
_diffrn_reflns_limit_l_max     31
_diffrn_standards_number     0
_diffrn_standards_interval_count     .
_diffrn_standards_interval_time     .
_diffrn_standards_decay_%     ?
_refine_special_details
;
Refinement of <i>F</i>^2^ against ALL reflections. The weighted <i>R</i>-factor
<i>wR</i> and goodness of fit <i>S</i> are based on <i>F</i>^2^, conventional
<i>R</i>-factors <i>R</i> are based on <i>F</i>, with <i>F</i> set to zero for
negative <i>F</i>^2^. The threshold expression of <i>F</i>^2^ >
\s(<i>F</i>^2^) is used only for calculating <i>R</i>-factors(gt) <i>etc</i>.
and is not relevant to the choice of reflections for refinement.
<i>R</i>-factors based on <i>F</i>^2^ are statistically about twice as large
as those based on <i>F</i>, and <i>R</i>- factors based on ALL data will be
even larger.
;
_reflns_number_total     3998
_reflns_number_gt     3222
_reflns_threshold_expression     I>2\s(I)
_refine_ls_structure_factor_coef     Fsqd
_refine_ls_matrix_type     full
_refine_ls_R_factor_all     0.0693
_refine_ls_R_factor_gt     0.0535
_refine_ls_wR_factor_gt     0.1517
_refine_ls_wR_factor_ref     0.1630
_refine_ls_goodness_of_fit_ref     1.091
_refine_ls_restrained_S_all     1.092
_refine_ls_number_reflns     3998
_refine_ls_number_parameters     246
_refine_ls_number_restraints     10
_refine_ls_hydrogen_treatment     mixed
_refine_ls_weighting_scheme     calc
_refine_ls_weighting_details
        'calc w = 1/[\s^2^(Fo^2^)+(0.0996P)^2^+4.676P] where P=(Fo^2^+2Fc^2^)/3'
_atom_sites_solution_hydrogens     geom
_atom_sites_solution_primary     direct
_atom_sites_solution_secondary     difmap
_refine_ls_shift/su_max     0.000
_refine_ls_shift/su_mean     0.000
_refine_diff_density_max     0.843
_refine_diff_density_min     -0.605
_refine_ls_extinction_method     none
_refine_ls_extinction_coef     ?
loop_
    _atom_type_symbol
    _atom_type_description
    _atom_type_scat_dispersion_real
    _atom_type_scat_dispersion_imag
    _atom_type_scat_source
    'C' 'C' 0.0033 0.0016
                         'International Tables Vol C Tables 4.2.6.8 and 6.1.1.4'
    'H' 'H' 0.0000 0.0000
                         'International Tables Vol C Tables 4.2.6.8 and 6.1.1.4'
    'N' 'N' 0.0061 0.0033
                         'International Tables Vol C Tables 4.2.6.8 and 6.1.1.4'
    'O' 'O' 0.0106 0.0060
                         'International Tables Vol C Tables 4.2.6.8 and 6.1.1.4'
    'Ni' 'Ni' 0.3393 1.1124
                         'International Tables Vol C Tables 4.2.6.8 and 6.1.1.4'
_computing_data_collection     'SMART (Bruker, 2006)'
_computing_cell_refinement     'SMART (Bruker, 2006)'
_computing_data_reduction     'SAINT-Plus (Bruker, 2006)'
_computing_structure_solution     'SHELXS97 (Sheldrick, 2008)'
_computing_structure_refinement     'SHELXL97 (Sheldrick, 2008)'
_computing_molecular_graphics     'Crystal Maker (Palmer, 2007)'
_computing_publication_material     'SHELXL97 (Sheldrick, 2008)'
loop_
    _atom_site_type_symbol
    _atom_site_label
    _atom_site_fract_x
    _atom_site_fract_y
    _atom_site_fract_z
    _atom_site_U_iso_or_equiv
    _atom_site_adp_type
    _atom_site_calc_flag
    _atom_site_refinement_flags
    _atom_site_occupancy
    _atom_site_disorder_assembly
    _atom_site_disorder_group
    Ni Ni1 0.0000 0.68844(6) 0.2500 0.01265(17) Uani d S 1 . .
    O O1 -0.10290(10) 0.6794(2) 0.20559(8) 0.0169(4) Uani d . 1 . .
    O O1W -0.18013(13) 1.0666(3) 0.04163(11) 0.0386(6) Uani d D 1 . .
    H H1WA -0.2030 1.1538 0.0492 0.046 Uiso d RD 1 . .
    H H1WB -0.198(2) 0.986(3) 0.0576(16) 0.046 Uiso d D 1 . .
    O O2 -0.03894(10) 0.5158(2) 0.30453(7) 0.0163(4) Uani d . 1 . .
    O O2W -0.26118(12) 0.8279(3) 0.09768(9) 0.0270(5) Uani d D 1 . .
    H H2WA -0.2400(19) 0.746(3) 0.1144(14) 0.032 Uiso d D 1 . .
    H H2WB -0.2807(19) 0.888(4) 0.1206(13) 0.032 Uiso d D 1 . .
    O O3 -0.20007(10) 0.5600(3) 0.15784(8) 0.0207(4) Uani d . 1 . .
    O O3W -0.2449(2) 1.1445(4) -0.06678(12) 0.0712(11) Uani d D 1 . .
    H H3WA -0.2253 1.1212 -0.0331 0.085 Uiso d RD 1 . .
    H H3WB -0.2620 1.0821 -0.0944 0.085 Uiso d RD 1 . .
    O O4 -0.14160(11) 0.4853(3) 0.34207(8) 0.0277(5) Uani d . 1 . .
    N N1 0.02492(12) 0.8724(3) 0.19288(9) 0.0151(5) Uani d . 1 . .
    N N2 0.08802(13) 1.1902(3) 0.06757(10) 0.0199(5) Uani d D 1 . .
    H H2N 0.1351(10) 1.203(4) 0.0737(15) 0.024 Uiso d D 1 . .
    N N3 0.00229(14) 1.3886(3) -0.08748(10) 0.0231(5) Uani d . 1 . .
    H H3N -0.0118(19) 1.422(5) -0.1199(16) 0.028 Uiso d . 1 . .
    C C1 0.07385(18) 1.3998(4) -0.06814(12) 0.0262(7) Uani d . 1 . .
    H H1 0.1052 1.4516 -0.0902 0.031 Uiso calc R 1 . .
    C C2 0.10115(17) 1.3359(4) -0.01648(12) 0.0236(6) Uani d . 1 . .
    H H2 0.1508 1.3467 -0.0031 0.028 Uiso calc R 1 . .
    C C3 0.05471(16) 1.2533(4) 0.01689(11) 0.0193(6) Uani d . 1 . .
    C C4 -0.01943(16) 1.2421(4) -0.00520(12) 0.0228(6) Uani d . 1 . .
    H H4 -0.0521 1.1883 0.0152 0.027 Uiso calc R 1 . .
    C C5 -0.04357(17) 1.3111(4) -0.05712(13) 0.0251(6) Uani d . 1 . .
    H H5 -0.0930 1.3040 -0.0716 0.030 Uiso calc R 1 . .
    C C6 0.09491(14) 0.9063(4) 0.18757(11) 0.0186(6) Uani d . 1 . .
    H H6 0.1315 0.8551 0.2126 0.022 Uiso calc R 1 . .
    C C7 0.11574(15) 1.0124(4) 0.14740(11) 0.0193(6) Uani d . 1 . .
    H H7 0.1651 1.0319 0.1457 0.023 Uiso calc R 1 . .
    C C8 0.06220(15) 1.0909(3) 0.10910(11) 0.0169(5) Uani d . 1 . .
    C C9 -0.01058(15) 1.0630(4) 0.11588(11) 0.0205(6) Uani d . 1 . .
    H H9 -0.0482 1.1167 0.0927 0.025 Uiso calc R 1 . .
    C C10 -0.02595(15) 0.9540(4) 0.15780(11) 0.0193(6) Uani d . 1 . .
    H H10 -0.0749 0.9364 0.1618 0.023 Uiso calc R 1 . .
    C C11 -0.14996(13) 0.5650(3) 0.19920(10) 0.0134(5) Uani d . 1 . .
    C C12 -0.14587(14) 0.4205(3) 0.24216(11) 0.0159(5) Uani d . 1 . .
    C C13 -0.22274(15) 0.3538(4) 0.24762(12) 0.0220(6) Uani d . 1 . .
    H H13A -0.2462 0.3181 0.2110 0.033 Uiso calc R 1 . .
    H H13B -0.2513 0.4401 0.2618 0.033 Uiso calc R 1 . .
    H H13C -0.2187 0.2615 0.2735 0.033 Uiso calc R 1 . .
    C C14 -0.10114(16) 0.2814(4) 0.21810(12) 0.0211(6) Uani d . 1 . .
    H H14A -0.1258 0.2466 0.1817 0.032 Uiso calc R 1 . .
    H H14B -0.0965 0.1887 0.2438 0.032 Uiso calc R 1 . .
    H H14C -0.0533 0.3226 0.2138 0.032 Uiso calc R 1 . .
    C C15 -0.10720(14) 0.4782(3) 0.30049(11) 0.0163(5) Uani d . 1 . .
loop_
    _atom_site_aniso_label
    _atom_site_aniso_U_11
    _atom_site_aniso_U_22
    _atom_site_aniso_U_33
    _atom_site_aniso_U_12
    _atom_site_aniso_U_13
    _atom_site_aniso_U_23
    Ni1 0.0109(3) 0.0145(3) 0.0122(2) 0.000 0.00056(16) 0.000
    O1 0.0145(9) 0.0167(10) 0.0186(9) -0.0025(7) -0.0008(7) 0.0019(7)
    O1W 0.0325(13) 0.0370(15) 0.0459(15) -0.0012(11) 0.0042(11) 0.0057(11)
    O2 0.0152(9) 0.0195(10) 0.0137(9) -0.0010(7) -0.0003(7) 0.0010(7)
    O2W 0.0282(12) 0.0304(13) 0.0228(11) 0.0086(9) 0.0044(9) 0.0049(9)
    O3 0.0183(10) 0.0239(11) 0.0180(9) -0.0021(8) -0.0049(7) -0.0008(8)
    O3W 0.108(3) 0.062(2) 0.0338(15) 0.026(2) -0.0247(16) -0.0222(14)
    O4 0.0259(11) 0.0408(14) 0.0175(10) -0.0098(10) 0.0063(8) -0.0048(9)
    N1 0.0149(10) 0.0150(11) 0.0157(10) -0.0010(9) 0.0030(8) -0.0010(9)
    N2 0.0163(11) 0.0258(13) 0.0168(11) -0.0029(10) -0.0006(9) 0.0077(9)
    N3 0.0323(14) 0.0223(13) 0.0134(11) 0.0046(11) -0.0014(10) 0.0017(10)
    C1 0.0328(16) 0.0278(17) 0.0188(13) 0.0004(13) 0.0062(11) 0.0050(12)
    C2 0.0246(14) 0.0294(16) 0.0169(13) -0.0007(12) 0.0031(11) 0.0023(11)
    C3 0.0269(15) 0.0175(14) 0.0134(12) 0.0017(11) 0.0023(10) -0.0004(10)
    C4 0.0223(14) 0.0276(16) 0.0179(13) -0.0046(12) 0.0004(11) -0.0013(12)
    C5 0.0241(15) 0.0281(16) 0.0218(14) 0.0029(12) -0.0014(11) -0.0055(12)
    C6 0.0160(13) 0.0210(15) 0.0174(12) -0.0008(11) -0.0024(10) 0.0023(10)
    C7 0.0140(12) 0.0251(15) 0.0182(13) -0.0057(11) 0.0000(10) 0.0007(11)
    C8 0.0206(13) 0.0177(14) 0.0126(11) -0.0039(10) 0.0036(10) -0.0009(10)
    C9 0.0189(13) 0.0230(15) 0.0197(13) 0.0042(11) 0.0026(10) 0.0040(11)
    C10 0.0157(12) 0.0214(15) 0.0209(13) 0.0023(11) 0.0027(10) 0.0009(11)
    C11 0.0135(12) 0.0154(13) 0.0115(11) 0.0013(10) 0.0024(9) -0.0035(9)
    C12 0.0164(12) 0.0153(13) 0.0155(12) -0.0015(10) 0.0002(9) 0.0020(10)
    C13 0.0178(13) 0.0239(15) 0.0235(14) -0.0054(11) 0.0007(11) 0.0007(11)
    C14 0.0231(14) 0.0172(14) 0.0223(14) -0.0001(11) 0.0005(11) -0.0022(11)
    C15 0.0181(13) 0.0140(13) 0.0161(12) 0.0014(10) -0.0003(10) 0.0029(10)
_geom_special_details
;
All e.s.d.'s (except the e.s.d. in the dihedral angle between two l.s. planes)
are estimated using the full covariance matrix. The cell e.s.d.'s are taken
into account individually in the estimation of e.s.d.'s in distances, angles
and torsion angles; correlations between e.s.d.'s in cell parameters are only
used when they are defined by crystal symmetry. An approximate (isotropic)
treatment of cell e.s.d.'s is used for estimating e.s.d.'s involving l.s.
planes.
;
loop_
    _geom_bond_atom_site_label_1
    _geom_bond_atom_site_label_2
    _geom_bond_site_symmetry_2
    _geom_bond_distance
    _geom_bond_publ_flag
    Ni1 O1 . 2.0392(19) ?
    Ni1 O1 2 2.0392(19) ?
    Ni1 O2 2 2.0920(19) ?
    Ni1 O2 . 2.0921(19) ?
    Ni1 N1 2 2.100(2) ?
    Ni1 N1 . 2.100(2) ?
    O1 C11 . 1.259(3) ?
    O1W H1WA . 0.8506 ?
    O1W H1WB . 0.840(18) ?
    O2 C15 . 1.284(3) ?
    O2W H2WA . 0.840(18) ?
    O2W H2WB . 0.844(18) ?
    O3 C11 . 1.252(3) ?
    O3W H3WA . 0.8502 ?
    O3W H3WB . 0.8499 ?
    O4 C15 . 1.246(3) ?
    N1 C10 . 1.337(3) ?
    N1 C6 . 1.341(3) ?
    N2 C3 . 1.370(3) ?
    N2 C8 . 1.402(3) ?
    N2 H2N . 0.866(18) ?
    N3 C1 . 1.338(4) ?
    N3 C5 . 1.338(4) ?
    N3 H3N . 0.82(4) ?
    C1 C2 . 1.360(4) ?
    C1 H1 . 0.9300 ?
    C2 C3 . 1.410(4) ?
    C2 H2 . 0.9300 ?
    C3 C4 . 1.397(4) ?
    C4 C5 . 1.368(4) ?
    C4 H4 . 0.9300 ?
    C5 H5 . 0.9300 ?
    C6 C7 . 1.373(4) ?
    C6 H6 . 0.9300 ?
    C7 C8 . 1.396(4) ?
    C7 H7 . 0.9300 ?
    C8 C9 . 1.391(4) ?
    C9 C10 . 1.385(4) ?
    C9 H9 . 0.9300 ?
    C10 H10 . 0.9300 ?
    C11 C12 . 1.541(4) ?
    C12 C13 . 1.537(4) ?
    C12 C15 . 1.538(4) ?
    C12 C14 . 1.545(4) ?
    C13 H13A . 0.9600 ?
    C13 H13B . 0.9600 ?
    C13 H13C . 0.9600 ?
    C14 H14A . 0.9600 ?
    C14 H14B . 0.9600 ?
    C14 H14C . 0.9600 ?
loop_
    _geom_angle_atom_site_label_1
    _geom_angle_atom_site_label_2
    _geom_angle_atom_site_label_3
    _geom_angle_site_symmetry_1
    _geom_angle_site_symmetry_3
    _geom_angle
    _geom_angle_publ_flag
    O1 Ni1 O1 . 2 175.89(10) ?
    O1 Ni1 O2 . 2 91.75(7) ?
    O1 Ni1 O2 2 2 85.51(7) ?
    O1 Ni1 O2 . . 85.51(7) ?
    O1 Ni1 O2 2 . 91.75(7) ?
    O2 Ni1 O2 2 . 96.77(11) ?
    O1 Ni1 N1 . 2 95.05(8) ?
    O1 Ni1 N1 2 2 87.85(8) ?
    O2 Ni1 N1 2 2 172.54(8) ?
    O2 Ni1 N1 . 2 86.81(8) ?
    O1 Ni1 N1 . . 87.85(8) ?
    O1 Ni1 N1 2 . 95.05(8) ?
    O2 Ni1 N1 2 . 86.81(8) ?
    O2 Ni1 N1 . . 172.54(8) ?
    N1 Ni1 N1 2 . 90.39(12) ?
    C11 O1 Ni1 . . 131.61(17) ?
    H1WA O1W H1WB . . 108.1 ?
    C15 O2 Ni1 . . 121.78(16) ?
    H2WA O2W H2WB . . 111(3) ?
    H3WA O3W H3WB . . 131.1 ?
    C10 N1 C6 . . 116.2(2) ?
    C10 N1 Ni1 . . 123.44(18) ?
    C6 N1 Ni1 . . 120.21(18) ?
    C3 N2 C8 . . 132.4(2) ?
    C3 N2 H2N . . 115(2) ?
    C8 N2 H2N . . 112(2) ?
    C1 N3 C5 . . 120.8(3) ?
    C1 N3 H3N . . 118(3) ?
    C5 N3 H3N . . 121(3) ?
    N3 C1 C2 . . 120.5(3) ?
    N3 C1 H1 . . 119.7 ?
    C2 C1 H1 . . 119.7 ?
    C1 C2 C3 . . 120.5(3) ?
    C1 C2 H2 . . 119.8 ?
    C3 C2 H2 . . 119.8 ?
    N2 C3 C4 . . 127.0(3) ?
    N2 C3 C2 . . 115.8(3) ?
    C4 C3 C2 . . 117.2(3) ?
    C5 C4 C3 . . 119.4(3) ?
    C5 C4 H4 . . 120.3 ?
    C3 C4 H4 . . 120.3 ?
    N3 C5 C4 . . 121.5(3) ?
    N3 C5 H5 . . 119.2 ?
    C4 C5 H5 . . 119.2 ?
    N1 C6 C7 . . 123.8(2) ?
    N1 C6 H6 . . 118.1 ?
    C7 C6 H6 . . 118.1 ?
    C6 C7 C8 . . 119.5(2) ?
    C6 C7 H7 . . 120.2 ?
    C8 C7 H7 . . 120.2 ?
    C9 C8 C7 . . 117.2(2) ?
    C9 C8 N2 . . 126.8(2) ?
    C7 C8 N2 . . 115.9(2) ?
    C10 C9 C8 . . 118.8(3) ?
    C10 C9 H9 . . 120.6 ?
    C8 C9 H9 . . 120.6 ?
    N1 C10 C9 . . 124.3(3) ?
    N1 C10 H10 . . 117.9 ?
    C9 C10 H10 . . 117.9 ?
    O3 C11 O1 . . 122.6(2) ?
    O3 C11 C12 . . 117.2(2) ?
    O1 C11 C12 . . 120.1(2) ?
    C13 C12 C15 . . 110.3(2) ?
    C13 C12 C11 . . 111.0(2) ?
    C15 C12 C11 . . 110.0(2) ?
    C13 C12 C14 . . 108.9(2) ?
    C15 C12 C14 . . 110.3(2) ?
    C11 C12 C14 . . 106.4(2) ?
    C12 C13 H13A . . 109.5 ?
    C12 C13 H13B . . 109.5 ?
    H13A C13 H13B . . 109.5 ?
    C12 C13 H13C . . 109.5 ?
    H13A C13 H13C . . 109.5 ?
    H13B C13 H13C . . 109.5 ?
    C12 C14 H14A . . 109.5 ?
    C12 C14 H14B . . 109.5 ?
    H14A C14 H14B . . 109.5 ?
    C12 C14 H14C . . 109.5 ?
    H14A C14 H14C . . 109.5 ?
    H14B C14 H14C . . 109.5 ?
    O4 C15 O2 . . 122.0(2) ?
    O4 C15 C12 . . 120.2(2) ?
    O2 C15 C12 . . 117.7(2) ?
loop_
    _geom_torsion_atom_site_label_1
    _geom_torsion_atom_site_label_2
    _geom_torsion_atom_site_label_3
    _geom_torsion_atom_site_label_4
    _geom_torsion_site_symmetry_1
    _geom_torsion_site_symmetry_2
    _geom_torsion_site_symmetry_3
    _geom_torsion_site_symmetry_4
    _geom_torsion
    _geom_torsion_publ_flag
    O1 Ni1 O1 C11 2 . . . 18.9(2) ?
    O2 Ni1 O1 C11 2 . . . 67.1(2) ?
    O2 Ni1 O1 C11 . . . . -29.5(2) ?
    N1 Ni1 O1 C11 2 . . . -115.9(2) ?
    N1 Ni1 O1 C11 . . . . 153.9(2) ?
    O1 Ni1 O2 C15 . . . . -9.1(2) ?
    O1 Ni1 O2 C15 2 . . . 174.0(2) ?
    O2 Ni1 O2 C15 2 . . . -100.3(2) ?
    N1 Ni1 O2 C15 2 . . . 86.2(2) ?
    N1 Ni1 O2 C15 . . . . 18.1(7) ?
    O1 Ni1 N1 C10 . . . . 15.1(2) ?
    O1 Ni1 N1 C10 2 . . . -167.8(2) ?
    O2 Ni1 N1 C10 2 . . . 107.0(2) ?
    O2 Ni1 N1 C10 . . . . -12.0(7) ?
    N1 Ni1 N1 C10 2 . . . -80.0(2) ?
    O1 Ni1 N1 C6 . . . . -160.7(2) ?
    O1 Ni1 N1 C6 2 . . . 16.4(2) ?
    O2 Ni1 N1 C6 2 . . . -68.9(2) ?
    O2 Ni1 N1 C6 . . . . 172.2(5) ?
    N1 Ni1 N1 C6 2 . . . 104.2(2) ?
    C5 N3 C1 C2 . . . . -1.6(5) ?
    N3 C1 C2 C3 . . . . 1.6(5) ?
    C8 N2 C3 C4 . . . . 5.0(5) ?
    C8 N2 C3 C2 . . . . -174.0(3) ?
    C1 C2 C3 N2 . . . . 178.5(3) ?
    C1 C2 C3 C4 . . . . -0.6(4) ?
    N2 C3 C4 C5 . . . . -179.3(3) ?
    C2 C3 C4 C5 . . . . -0.3(4) ?
    C1 N3 C5 C4 . . . . 0.6(5) ?
    C3 C4 C5 N3 . . . . 0.3(5) ?
    C10 N1 C6 C7 . . . . -2.8(4) ?
    Ni1 N1 C6 C7 . . . . 173.3(2) ?
    N1 C6 C7 C8 . . . . -0.3(4) ?
    C6 C7 C8 C9 . . . . 3.3(4) ?
    C6 C7 C8 N2 . . . . -176.7(3) ?
    C3 N2 C8 C9 . . . . -17.2(5) ?
    C3 N2 C8 C7 . . . . 162.8(3) ?
    C7 C8 C9 C10 . . . . -3.2(4) ?
    N2 C8 C9 C10 . . . . 176.8(3) ?
    C6 N1 C10 C9 . . . . 2.9(4) ?
    Ni1 N1 C10 C9 . . . . -173.1(2) ?
    C8 C9 C10 N1 . . . . 0.1(4) ?
    Ni1 O1 C11 O3 . . . . -157.24(19) ?
    Ni1 O1 C11 C12 . . . . 20.7(3) ?
    O3 C11 C12 C13 . . . . -32.9(3) ?
    O1 C11 C12 C13 . . . . 149.1(2) ?
    O3 C11 C12 C15 . . . . -155.2(2) ?
    O1 C11 C12 C15 . . . . 26.7(3) ?
    O3 C11 C12 C14 . . . . 85.4(3) ?
    O1 C11 C12 C14 . . . . -92.7(3) ?
    Ni1 O2 C15 O4 . . . . -127.2(2) ?
    Ni1 O2 C15 C12 . . . . 53.7(3) ?
    C13 C12 C15 O4 . . . . -8.5(4) ?
    C11 C12 C15 O4 . . . . 114.2(3) ?
    C14 C12 C15 O4 . . . . -128.8(3) ?
    C13 C12 C15 O2 . . . . 170.6(2) ?
    C11 C12 C15 O2 . . . . -66.6(3) ?
    C14 C12 C15 O2 . . . . 50.3(3) ?
loop_
    _geom_hbond_atom_site_label_D
    _geom_hbond_atom_site_label_H
    _geom_hbond_atom_site_label_A
    _geom_hbond_site_symmetry_A
    _geom_hbond_distance_DH
    _geom_hbond_distance_HA
    _geom_hbond_distance_DA
    _geom_hbond_angle_DHA
    _geom_hbond_publ_flag
    O1W H1WA O3W 7_475 0.85 1.96 2.811(4) 179.6 y
    O1W H1WB O2W . 0.840(18) 2.05(2) 2.870(3) 166(4) y
    O2W H2WA O3 . 0.840(18) 1.904(19) 2.741(3) 174(4) y
    O2W H2WB O4 4_455 0.844(18) 1.95(2) 2.751(3) 158(4) y
    O3W H3WA O1W . 0.85 1.90 2.754(4) 179.0 y
    O3W H3WB O3 7_465 0.85 1.94 2.793(3) 179.2 y
    N2 H2N O2W 3 0.866(18) 2.16(2) 2.985(3) 158(3) y
    N3 H3N O2 6_575 0.82(4) 1.86(4) 2.683(3) 176(4) y
data_global
_journal_date_recd_electronic     2008-10-30
_journal_date_accepted     2008-11-17
_journal_name_full     'Acta Crystallographica, Section E'
_journal_year     2008
_journal_volume     64
_journal_issue     12
_journal_page_first     m1603
_journal_page_last     m1603
_journal_paper_category     QM
_journal_coeditor_code     PK2132
_publ_contact_author_name     'Robert L. LaDuca'
_publ_contact_author_address
;
Lyman Briggs College
Department of Chemistry
E-30 Holmes Hall
Michigan State University
East Lansing
MI 48825
USA
;
_publ_contact_author_email     laduca@msu.edu
_publ_contact_author_fax     517-432-2758
_publ_contact_author_phone     517-432-2268
_publ_section_title
;\
Bis(dimethylmalonato-\k^2^<i>O</i>,<i>O</i>')bis[4-(4-pyridylamino-\
\k<i>N</i>^4^)pyridinium]nickel(II) hexahydrate
;
loop_
    _publ_author_name
    _publ_author_address
    'Farnum, Gregory A.'
;
Lyman Briggs College
Department of Chemistry
Michigan State University
East Lansing
MI 48825
USA
;
    'LaDuca, Robert L.'
;
Lyman Briggs College
Department of Chemistry
Michigan State University
East Lansing
MI 48825
USA
;
