# Supplementary material for: Bis(dimethyl­malonato-κ2 O,O′)bis­[4-(4-pyridylamino-κN 4)pyridinium]nickel(II) hexa­hydrate
Source: Acta Crystallogr Sect E Struct Rep Online. 2008 Nov 22;64(Pt 12):m1603. doi: 10.1107/S160053680803835X (PMC2960085; doi:10.1107/S160053680803835X)
Supplement: Supplementary file 2 [file e-64-m1603-Isup2.hkl]

# 
# h,k,l, Fc-squared, Fo-squared, sigma(Fo-squared) and status flag 
# 
data_I
_shelx_title ' c2c in C2/c' 
_shelx_refln_list_code          4 
_shelx_F_calc_maximum      400.83 
_exptl_crystal_F_000      1624.00 
_reflns_d_resolution_high  0.7547 
 
loop_ 
 _symmetry_equiv_pos_as_xyz 
 'x, y, z' 
 '-x, y, -z+1/2' 
 'x+1/2, y+1/2, z' 
 '-x+1/2, y+1/2, -z+1/2' 
 '-x, -y, -z' 
 'x, -y, z-1/2' 
 '-x+1/2, -y+1/2, -z' 
 'x+1/2, -y+1/2, z-1/2' 
 
_cell_length_a    18.4283 
_cell_length_b     8.0473 
_cell_length_c    23.7311 
_cell_angle_alpha  90.000 
_cell_angle_beta   97.956 
_cell_angle_gamma  90.000 
 
_shelx_F_squared_multiplier     1.000 
 
loop_ 
 _refln_index_h 
 _refln_index_k 
 _refln_index_l 
 _refln_F_squared_calc 
 _refln_F_squared_meas 
 _refln_F_squared_sigma 
 _refln_observed_status 
   2   0   0    95296.59    97122.42   5543.67 o 
   4   0   0    16926.22    17978.80    788.73 o 
   6   0   0      253.40      338.83     30.12 o 
   8   0   0    36288.24    36384.90   1824.05 o 
  10   0   0    11948.03    12484.08    623.07 o 
  12   0   0     5586.14     5746.97    303.07 o 
  14   0   0       62.45       18.82     50.82 o 
  16   0   0       15.28       43.30     54.59 o 
  18   0   0     1022.66     1029.67     94.12 o 
  20   0   0     7363.14     6509.34    365.19 o 
  22   0   0     1251.48     1010.85    107.30 o 
  24   0   0      311.60      525.19    156.24 o 
   1   1   0    12347.38    13969.29    476.25 o 
   3   1   0     9223.56    11493.93    432.95 o 
   5   1   0      125.13      180.71     13.18 o 
   7   1   0     2538.32     2673.01     96.00 o 
   9   1   0     3050.77     1914.40     86.59 o 
  11   1   0     3224.50     2356.76    120.47 o 
  13   1   0     2229.00     2268.29    103.53 o 
  15   1   0      960.89     1012.73     69.65 o 
  17   1   0      344.79      442.36     45.18 o 
  19   1   0     2875.96     2983.60    131.77 o 
  21   1   0     3927.16     3683.86    257.89 o 
  23   1   0       36.78      216.48    128.00 o 
   0   2   0     1805.27     2418.88     90.36 o 
   2   2   0     6204.28     6187.45    214.59 o 
   4   2   0    16454.67    17543.96    602.37 o 
   6   2   0    13339.90    16235.70    451.78 o 
   8   2   0     3977.29     3533.26    120.47 o 
  10   2   0     4553.60     4225.99    135.53 o 
  12   2   0     6983.24     7175.71    293.65 o 
  14   2   0      304.98      267.30     43.30 o 
  16   2   0      463.78      453.66     60.24 o 
  18   2   0     2754.65     2740.77    152.47 o 
  20   2   0      749.01      815.08    103.53 o 
  22   2   0     1556.67     1524.74    150.59 o 
   1   3   0     8520.47     9189.88    240.95 o 
   3   3   0     6349.69     6087.68    201.42 o 
   5   3   0     4307.69     4643.88    143.06 o 
   7   3   0     1178.36      828.26     58.35 o 
   9   3   0    18898.47    19827.32    655.08 o 
  11   3   0     7682.06     8613.86    318.13 o 
  13   3   0     3090.90     2897.01    114.83 o 
  15   3   0      194.14      254.12     52.71 o 
  17   3   0     9139.45     7629.37    359.54 o 
  19   3   0     2722.98     2733.24    148.71 o 
  21   3   0      664.56      747.31    101.65 o 
   0   4   0      324.52        0.00     80.94 o 
   2   4   0     2431.02     2727.60    246.59 o 
   4   4   0     6763.38     6390.75    178.83 o 
   6   4   0     1317.43     1729.93     73.41 o 
   8   4   0       97.66       41.41     39.53 o 
  10   4   0      234.71      399.07     50.82 o 
  12   4   0     3919.82     4916.83    193.89 o 
  14   4   0     1050.75      975.08     79.06 o 
  16   4   0        5.50        0.00     54.59 o 
  18   4   0       12.10       54.59     65.88 o 
  20   4   0       36.46        0.00     80.94 o 
   1   5   0    16793.40     9082.58    284.24 o 
   3   5   0     5103.31     5634.02    171.30 o 
   5   5   0      737.93      705.90     48.94 o 
   7   5   0      873.82      161.89     65.88 o 
   9   5   0     2048.24     1746.87    199.53 o 
  11   5   0      872.87      732.25     71.53 o 
  13   5   0       79.90        0.00     62.12 o 
  15   5   0      409.64      350.13     52.71 o 
  17   5   0     1403.02     1441.92     94.12 o 
  19   5   0     2011.86     2238.17    154.36 o 
   0   6   0     1864.49     1321.44     73.41 o 
   2   6   0       46.66       15.06     28.24 o 
   4   6   0      429.37      246.59     35.77 o 
   6   6   0     1083.87     1044.73     60.24 o 
   8   6   0     7147.88     7151.24    242.83 o 
  10   6   0     1033.64     1076.73     67.77 o 
  12   6   0        8.19       47.06     50.82 o 
  14   6   0     1029.53     1033.44     80.94 o 
  16   6   0       18.48      111.06     80.94 o 
  18   6   0      993.36     1044.73    105.41 o 
   1   7   0        4.68      192.00     73.41 o 
   3   7   0       47.48      120.47     45.18 o 
   5   7   0      105.90       88.47     43.30 o 
   7   7   0      948.93      896.02     88.47 o 
   9   7   0      158.73      178.83     50.82 o 
  11   7   0        1.97        0.00     58.35 o 
  13   7   0       15.93       50.82     62.12 o 
  15   7   0      681.37      606.13     77.18 o 
  17   7   0       21.76        0.00    178.83 o 
   0   8   0     3912.11     4026.45    293.65 o 
   2   8   0       92.18      114.83     75.30 o 
   4   8   0      162.64       43.30    103.53 o 
   6   8   0     1245.38      903.55    124.24 o 
   8   8   0      483.42      397.19     97.88 o 
  10   8   0     2447.04     2577.01    160.00 o 
  12   8   0     2516.15     2725.71    154.36 o 
  14   8   0      966.12     1281.91    176.95 o 
   1   9   0       21.07       60.24     65.88 o 
   3   9   0      342.26      250.36     77.18 o 
   5   9   0        2.05        0.00    289.89 o 
   7   9   0        3.64        0.00     92.24 o 
   9   9   0      311.56      240.95    169.42 o 
  11   9   0       13.43      265.42    176.95 o 
   0  10   0      562.40      830.14    141.18 o 
   2  10   0     1670.67     1415.56    120.47 o 
   4  10   0       97.39       67.77    144.94 o 
   6  10   0       11.39        0.00    148.71 o 
 -23   1   1      528.49      502.60     80.94 o 
 -21   1   1     1440.41     1959.58    158.12 o 
 -19   1   1     1042.40     1185.91     80.94 o 
 -17   1   1      187.66      205.18     37.65 o 
 -15   1   1     1843.07     1590.63     79.06 o 
 -13   1   1       31.36       11.29     24.47 o 
 -11   1   1     3307.73     3250.90    141.18 o 
  -9   1   1       60.09       33.88     16.94 o 
  -7   1   1      894.65      884.73     32.00 o 
  -5   1   1    10694.51    10601.68    321.89 o 
  -3   1   1    66946.23    73978.31   2716.30 o 
  -1   1   1    40687.70    46943.29   1573.69 o 
   1   1   1     8384.05     8621.39    237.18 o 
   3   1   1     5725.43     6034.97    199.53 o 
   5   1   1     8793.96     8293.85    208.95 o 
   7   1   1    42373.09    45499.49   1180.26 o 
   9   1   1    17624.38    16983.01    547.78 o 
  11   1   1    17910.72    19217.42    726.61 o 
  13   1   1     1418.62     1347.80     65.88 o 
  15   1   1     1750.78     1581.22     80.94 o 
  17   1   1      739.23      653.19     54.59 o 
  19   1   1     2395.31     2437.71    139.30 o 
  21   1   1      349.33      408.48    150.59 o 
  23   1   1      233.68      107.30    259.77 o 
 -22   2   1     1405.36     1438.15    165.65 o 
 -20   2   1     3072.88     2580.77    160.00 o 
 -18   2   1     4120.01     4385.99    229.65 o 
 -16   2   1     4678.84     3762.92    171.30 o 
 -14   2   1     6164.66     5833.56    250.36 o 
 -12   2   1     5966.10     6575.22    280.48 o 
 -10   2   1    12598.15    12866.20    476.25 o 
  -8   2   1     2359.49     2609.01     90.36 o 
  -6   2   1    14174.24    13560.81    387.77 o 
  -4   2   1     4640.29     4779.41    152.47 o 
  -2   2   1    60567.36    66283.06   1995.34 o 
   0   2   1     2111.96     2149.70     62.12 o 
   2   2   1     4068.75     4269.28    150.59 o 
   4   2   1     5406.76     4402.93    131.77 o 
   6   2   1     7527.01     8305.15    239.06 o 
   8   2   1      376.83      180.71     16.94 o 
  10   2   1     7340.10     7565.36    276.71 o 
  12   2   1      573.30      566.60     48.94 o 
  14   2   1      747.24      747.31     56.47 o 
  16   2   1     4124.10     4696.59    192.00 o 
  18   2   1     1143.23     1114.38     96.00 o 
  20   2   1     2598.95     2727.60    163.77 o 
 -21   3   1       12.39       26.35     64.00 o 
 -19   3   1      302.88      261.65     75.30 o 
 -17   3   1     2001.28     2136.52    144.94 o 
 -15   3   1      239.61      227.77     64.00 o 
 -13   3   1     3685.01     1810.87    129.89 o 
 -11   3   1      433.43      329.42     45.18 o 
  -9   3   1       14.41       43.30     32.00 o 
  -7   3   1     2317.34     3168.08    109.18 o 
  -5   3   1       88.73       30.12     13.18 o 
  -3   3   1     1772.23     1308.27     65.88 o 
  -1   3   1      530.91      604.25     22.59 o 
   1   3   1     3026.73     3275.38     96.00 o 
   3   3   1     2650.02     2637.24    118.59 o 
   5   3   1      360.03      378.36     24.47 o 
   7   3   1     3542.68     3772.33    114.83 o 
   9   3   1      171.47      240.95     30.12 o 
  11   3   1      168.65      124.24     37.65 o 
  13   3   1      170.31      107.30     54.59 o 
  15   3   1     3334.91     2545.00    118.59 o 
  17   3   1     4686.43     4655.17    252.24 o 
  19   3   1      495.54      611.78     99.77 o 
  21   3   1      610.12      536.48     82.83 o 
 -20   4   1     2072.17     2038.64    126.12 o 
 -18   4   1     1220.71     1315.80     96.00 o 
 -16   4   1      115.22       64.00     43.30 o 
 -14   4   1      924.70     1099.32     65.88 o 
 -12   4   1     1157.99      907.32     80.94 o 
 -10   4   1    12746.18    10964.98    393.42 o 
  -8   4   1     6163.87     5144.60    178.83 o 
  -6   4   1      798.78      525.19     41.41 o 
  -4   4   1       40.27       71.53     20.71 o 
  -2   4   1     6772.34     6368.16    261.65 o 
   0   4   1     1732.95     1904.99     65.88 o 
   2   4   1    31788.52    32595.63    909.20 o 
   4   4   1     1319.46     1758.16     84.71 o 
   6   4   1     2356.09     1396.74    107.30 o 
   8   4   1    10124.58    10639.32    355.77 o 
  10   4   1     1130.96     1114.38     67.77 o 
  12   4   1     6048.88     3107.84    184.48 o 
  14   4   1      260.63      359.54     58.35 o 
  16   4   1     1547.86     1878.63     97.88 o 
  18   4   1      341.92      295.54     96.00 o 
  20   4   1      459.26     1080.50    169.42 o 
 -19   5   1      817.98      786.84     97.88 o 
 -17   5   1     1080.68     1249.91     97.88 o 
 -15   5   1      466.38      457.42     77.18 o 
 -13   5   1     2932.72     2251.35    120.47 o 
 -11   5   1     3218.39     2936.54    135.53 o 
  -9   5   1      764.35      931.79     77.18 o 
  -7   5   1     2601.05     2868.78     99.77 o 
  -5   5   1     2818.68     3107.84    120.47 o 
  -3   5   1     1017.97      788.73     45.18 o 
  -1   5   1     2530.23     3407.14    143.06 o 
   1   5   1     3875.61     3700.80    160.00 o 
   3   5   1      704.33      937.44     60.24 o 
   5   5   1      180.65      222.12     32.00 o 
   7   5   1     5865.14     5191.66    304.95 o 
   9   5   1     2431.05     3537.03    214.59 o 
  11   5   1     1378.85     1421.21     94.12 o 
  13   5   1     1606.44     1639.57     92.24 o 
  15   5   1       11.81       11.29     64.00 o 
  17   5   1      692.41      679.55     90.36 o 
  19   5   1      251.93      400.95     88.47 o 
 -18   6   1      659.83      564.72     92.24 o 
 -16   6   1      124.03      133.65     73.41 o 
 -14   6   1      129.40      156.24     62.12 o 
 -12   6   1      198.96      129.89     50.82 o 
 -10   6   1      978.89      871.55     73.41 o 
  -8   6   1      596.79      702.14     52.71 o 
  -6   6   1     1628.50     1042.85     69.65 o 
  -4   6   1      187.29      133.65     30.12 o 
  -2   6   1      663.40      751.08     43.30 o 
   0   6   1     6802.38     6584.63    199.53 o 
   2   6   1     1523.03     1528.51     71.53 o 
   4   6   1    11075.02    11156.98    342.60 o 
   6   6   1     2570.36     2797.25    112.94 o 
   8   6   1      546.05      585.43     50.82 o 
  10   6   1     1269.35     1440.04     92.24 o 
  12   6   1      568.40      606.13     60.24 o 
  14   6   1     1082.20     1136.97     82.83 o 
  16   6   1       63.76      180.71     80.94 o 
  18   6   1       15.10        0.00    101.65 o 
 -17   7   1      309.25      470.60    141.18 o 
 -15   7   1     1892.80     1946.40    139.30 o 
 -13   7   1     2783.95     2947.84    158.12 o 
 -11   7   1     2361.31     2563.83    141.18 o 
  -9   7   1      327.25      254.12     65.88 o 
  -7   7   1      114.23      154.36     52.71 o 
  -5   7   1      778.59      894.14     88.47 o 
  -3   7   1     1458.34     1025.91    261.65 o 
  -1   7   1     4747.09     3461.73    301.18 o 
   1   7   1      468.36      483.78     92.24 o 
   3   7   1     2145.52     2298.41    105.41 o 
   5   7   1     4194.41     3250.90    160.00 o 
   7   7   1     4937.32     4971.42    224.01 o 
   9   7   1       56.23       15.06     52.71 o 
  11   7   1      172.34       30.12     67.77 o 
  13   7   1      717.64      752.96    120.47 o 
  15   7   1       67.55       71.53     77.18 o 
  17   7   1      264.18        0.00    199.53 o 
 -16   8   1      730.16      572.25    190.12 o 
 -14   8   1      505.03      301.18     88.47 o 
 -12   8   1      107.18      240.95     88.47 o 
 -10   8   1      121.79      310.60     80.94 o 
  -8   8   1      348.93      214.59    112.94 o 
  -6   8   1      219.93      195.77     58.35 o 
  -4   8   1     1159.34     1234.85     82.83 o 
  -2   8   1      197.31       67.77     64.00 o 
   0   8   1       39.26       43.30     69.65 o 
   2   8   1        1.59       79.06     73.41 o 
   4   8   1      761.53      623.07     99.77 o 
   6   8   1       27.83        0.00     60.24 o 
   8   8   1       71.58       84.71     65.88 o 
  10   8   1       90.58       32.00     77.18 o 
  12   8   1       33.52      267.30     79.06 o 
  14   8   1      260.16      397.19    109.18 o 
 -11   9   1      952.09      847.08    173.18 o 
  -9   9   1     2587.57     2742.66    154.36 o 
  -7   9   1      194.81      199.53     92.24 o 
  -5   9   1      305.89      284.24     97.88 o 
  -3   9   1        8.23        5.65     65.88 o 
  -1   9   1      850.26      890.38     94.12 o 
   1   9   1      675.78      734.14    112.94 o 
   3   9   1       64.02      118.59     77.18 o 
   5   9   1       35.68        0.00     79.06 o 
   7   9   1      542.13      641.90    101.65 o 
   9   9   1     3015.99     2454.65    188.24 o 
  11   9   1     1499.77     1464.51    323.77 o 
  -6  10   1       85.47      112.94    150.59 o 
  -4  10   1       53.72        0.00    143.06 o 
  -2  10   1     1129.33     1035.32    133.65 o 
   0  10   1     2314.48     2240.06    135.53 o 
   2  10   1      486.41      498.84    101.65 o 
   4  10   1      357.02      214.59    154.36 o 
 -24   0   2        9.40      250.36    139.30 o 
 -22   0   2     1072.53      762.37    116.71 o 
 -20   0   2     7345.60     6170.51    453.66 o 
 -18   0   2     1539.11     1396.74    156.24 o 
 -16   0   2      424.80      559.07     67.77 o 
 -14   0   2     2348.46     1481.45    111.06 o 
 -12   0   2     3728.34     2823.60    133.65 o 
 -10   0   2     1444.17     1125.68     75.30 o 
  -8   0   2    28403.53    33939.67   1372.27 o 
  -6   0   2    21385.76    24921.09   1091.79 o 
  -4   0   2    38219.53    42570.47   1746.87 o 
  -2   0   2      230.62      210.83     13.18 o 
   0   0   2    33466.13    36151.49   1549.21 o 
   2   0   2    23578.22    25602.52   1003.32 o 
   4   0   2     3709.43     3623.62    158.12 o 
   6   0   2     5360.86     4295.64    193.89 o 
   8   0   2    31619.26    24062.72   1157.68 o 
  10   0   2    20749.88    18716.70   1360.98 o 
  12   0   2     4174.46     2752.07    161.89 o 
  14   0   2     2604.17     2407.59    150.59 o 
  16   0   2     4776.44     4020.81    295.54 o 
  18   0   2      961.90     1206.62     86.59 o 
  20   0   2     1081.41      858.37     80.94 o 
  22   0   2      122.49      222.12     60.24 o 
 -23   1   2        4.16        0.00     80.94 o 
 -21   1   2     3520.66     3320.55    205.18 o 
 -19   1   2     1211.47     1236.74     80.94 o 
 -17   1   2       33.69       58.35     39.53 o 
 -15   1   2      346.62      489.42     47.06 o 
 -13   1   2        2.28        7.53     24.47 o 
 -11   1   2      137.86      333.18     28.24 o 
  -9   1   2    10506.82    13380.10    463.07 o 
  -7   1   2     1785.84     1814.63     54.59 o 
  -5   1   2     6489.40     6947.94    178.83 o 
  -3   1   2    10442.12    12527.37    342.60 o 
  -1   1   2    27276.02    31121.71    950.61 o 
   1   1   2     1628.89     1607.57     58.35 o 
   3   1   2    27432.57    28288.70    768.02 o 
   5   1   2     5304.82     5748.85    176.95 o 
   7   1   2    13296.51    13956.11    382.13 o 
   9   1   2     9225.60     9366.82    252.24 o 
  11   1   2       16.56       28.24     16.94 o 
  13   1   2      706.74      666.37     35.77 o 
  15   1   2      264.97      297.42     33.88 o 
  17   1   2       35.48       39.53     50.82 o 
  19   1   2      709.62      719.08     69.65 o 
  21   1   2      143.03      237.18    109.18 o 
  23   1   2      335.17      549.66    190.12 o 
 -22   2   2      576.52      579.78     88.47 o 
 -20   2   2      308.70      338.83     88.47 o 
 -18   2   2     1130.94     1172.74     86.59 o 
 -16   2   2      532.21      559.07     88.47 o 
 -14   2   2      152.63       90.36     30.12 o 
 -12   2   2     6003.65     6066.97    242.83 o 
 -10   2   2    20007.29    20354.39    589.19 o 
  -8   2   2     1808.42     1778.87     56.47 o 
  -6   2   2     6241.54     7860.90    233.42 o 
  -4   2   2     8942.46     8468.92    282.36 o 
  -2   2   2      197.98      214.59     16.94 o 
   0   2   2    15834.53    18537.87    506.37 o 
   2   2   2     6858.46     8158.32    301.18 o 
   4   2   2       17.61       77.18     13.18 o 
   6   2   2    29422.37    32746.23   1035.32 o 
   8   2   2     1804.32     1844.75     65.88 o 
  10   2   2     8842.24    10163.08    329.42 o 
  12   2   2     6793.67     5684.85    208.95 o 
  14   2   2     4136.88     3207.61    148.71 o 
  16   2   2     7731.90     8083.02    348.24 o 
  18   2   2     4568.51     4547.88    195.77 o 
  20   2   2        7.20      111.06     88.47 o 
  22   2   2      718.89     1187.79   1010.85 o 
 -21   3   2      143.39      284.24    107.30 o 
 -19   3   2      563.97      722.84     82.83 o 
 -17   3   2     1955.37     2008.52    112.94 o 
 -15   3   2     6427.74     5884.38    242.83 o 
 -13   3   2    11571.44     9613.42    400.95 o 
 -11   3   2    10328.41    11817.71    395.30 o 
  -9   3   2    16286.68    11243.57    423.54 o 
  -7   3   2     1002.81     1012.73     43.30 o 
  -5   3   2     2783.11     1995.34     71.53 o 
  -3   3   2    28033.14    27703.28    758.61 o 
  -1   3   2     2860.24     2795.36     75.30 o 
   1   3   2      672.15     1112.50     47.06 o 
   3   3   2     3037.21     3294.20    111.06 o 
   5   3   2      732.57      367.07     24.47 o 
   7   3   2      345.23      286.12     28.24 o 
   9   3   2     7946.49     7015.70    246.59 o 
  11   3   2     3405.35     3544.56    114.83 o 
  13   3   2     1677.43     1816.52     71.53 o 
  15   3   2      131.76      180.71     43.30 o 
  17   3   2     2531.07     2712.54    150.59 o 
  19   3   2     2492.55     2307.82    188.24 o 
  21   3   2      525.89      581.66     84.71 o 
 -22   4   2       28.56        0.00    109.18 o 
 -20   4   2      287.94      271.07     90.36 o 
 -18   4   2      217.91      158.12    156.24 o 
 -16   4   2      380.54      455.54     67.77 o 
 -14   4   2        1.65       26.35     47.06 o 
 -12   4   2      338.46      549.66     82.83 o 
 -10   4   2       17.43      103.53     65.88 o 
  -8   4   2       44.79      419.78     73.41 o 
  -6   4   2      191.63      274.83     43.30 o 
  -4   4   2     1045.93     1396.74     67.77 o 
  -2   4   2     4368.97     4561.05    176.95 o 
   0   4   2     1203.92     1093.67    109.18 o 
   2   4   2     1334.59     1511.57    114.83 o 
   4   4   2      596.89      771.78     45.18 o 
   6   4   2     4250.10     4745.53    161.89 o 
   8   4   2      962.18     1103.09     79.06 o 
  10   4   2      185.15        0.00     67.77 o 
  12   4   2        2.98      276.71     64.00 o 
  14   4   2     1695.44     1496.51     97.88 o 
  16   4   2       60.73        0.00     71.53 o 
  18   4   2        1.98        0.00     62.12 o 
  20   4   2      353.37      180.71     97.88 o 
 -19   5   2     2467.68     2390.65    143.06 o 
 -17   5   2      206.28      193.89     65.88 o 
 -15   5   2       23.29        0.00     48.94 o 
 -13   5   2     2971.04     3403.38    146.83 o 
 -11   5   2    11097.54     7185.12    374.60 o 
  -9   5   2     3088.16     2895.13    114.83 o 
  -7   5   2       32.59       18.82     30.12 o 
  -5   5   2      923.76     1281.91     58.35 o 
  -3   5   2     6963.40     7599.25    233.42 o 
  -1   5   2     8525.26     8357.86    237.18 o 
   1   5   2    28068.01    28917.42    830.14 o 
   3   5   2    11422.66    12583.84    370.83 o 
   5   5   2     3743.94     2482.89    126.12 o 
   7   5   2     5835.81     5507.90    329.42 o 
   9   5   2    15645.40    14249.77    542.13 o 
  11   5   2     3489.79     3666.91    161.89 o 
  13   5   2      134.45      293.65     52.71 o 
  15   5   2      434.75      414.13    107.30 o 
  17   5   2      569.12      692.72     86.59 o 
  19   5   2      357.87      244.71     97.88 o 
 -18   6   2     1589.50     1507.80    135.53 o 
 -16   6   2     1115.98     1225.44    109.18 o 
 -14   6   2       33.75      144.94     60.24 o 
 -12   6   2      122.48      137.42     48.94 o 
 -10   6   2       34.88       18.82     45.18 o 
  -8   6   2        6.20       11.29     28.24 o 
  -6   6   2     1053.92     1057.91     69.65 o 
  -4   6   2     7368.90     7825.14    267.30 o 
  -2   6   2     1023.43      943.08     62.12 o 
   0   6   2     4357.36     4877.30    167.53 o 
   2   6   2    15444.92    16068.17    604.25 o 
   4   6   2     1595.92     1771.34    133.65 o 
   6   6   2     3102.77     3403.38    156.24 o 
   8   6   2     1165.47     1153.91    114.83 o 
  10   6   2     4711.29     4898.00    192.00 o 
  12   6   2       89.39        0.00     58.35 o 
  14   6   2      400.74      534.60     92.24 o 
  16   6   2     2015.80     1775.10    109.18 o 
  18   6   2     2239.21     2151.58    199.53 o 
 -17   7   2       44.07      176.95    129.89 o 
 -15   7   2      743.95      726.61     79.06 o 
 -13   7   2        1.80        0.00     62.12 o 
 -11   7   2      416.95      468.72    105.41 o 
  -9   7   2       12.30       26.35     45.18 o 
  -7   7   2     1577.63     1298.86     79.06 o 
  -5   7   2      123.27       69.65     39.53 o 
  -3   7   2       58.13       32.00     43.30 o 
  -1   7   2     4116.62     3580.32    199.53 o 
   1   7   2      339.88      254.12     62.12 o 
   3   7   2      492.95      397.19     77.18 o 
   5   7   2      657.69      702.14     58.35 o 
   7   7   2     2881.47     2849.95    129.89 o 
   9   7   2     1134.90     1263.09     97.88 o 
  11   7   2     3056.45     3196.31    128.00 o 
  13   7   2     1369.39     1349.68     88.47 o 
  15   7   2      139.66      205.18     73.41 o 
  17   7   2       55.03      129.89    282.36 o 
 -16   8   2     1821.50     1957.70    272.95 o 
 -14   8   2     2221.49     2162.88    186.36 o 
 -12   8   2     4206.52     4660.82    237.18 o 
 -10   8   2     2723.88     2878.19    180.71 o 
  -8   8   2     4319.10     4687.18    203.30 o 
  -6   8   2     2281.39     2833.01    161.89 o 
  -4   8   2      532.27      696.49     69.65 o 
  -2   8   2     5317.60     4011.39    308.71 o 
   0   8   2     1805.49     1566.16    154.36 o 
   2   8   2       46.66      133.65     65.88 o 
   4   8   2     1470.89     1716.75    109.18 o 
   6   8   2     1741.11     1904.99    118.59 o 
   8   8   2      367.71      461.19     84.71 o 
  10   8   2       32.59       52.71     80.94 o 
  12   8   2       96.16       67.77     90.36 o 
  14   8   2     2668.23     1840.99    252.24 o 
 -11   9   2      123.71      220.24     86.59 o 
  -9   9   2       35.74      122.36    173.18 o 
  -7   9   2      124.87      154.36     80.94 o 
  -5   9   2        1.29      227.77     86.59 o 
  -3   9   2      111.93      235.30     69.65 o 
  -1   9   2      292.63      199.53     82.83 o 
   1   9   2      265.71       47.06     92.24 o 
   3   9   2       35.17      139.30     82.83 o 
   5   9   2     1983.27     2287.12    274.83 o 
   7   9   2      109.19      182.59     90.36 o 
   9   9   2      407.54      451.78    101.65 o 
  11   9   2      308.50      229.65    192.00 o 
  -6  10   2       55.46        0.00    144.94 o 
  -4  10   2       15.79        0.00    112.94 o 
  -2  10   2       47.40       24.47     94.12 o 
   0  10   2      833.95      999.55    120.47 o 
   2  10   2     2895.33     2961.01    205.18 o 
   4  10   2      242.63      269.18    165.65 o 
 -23   1   3      114.73       20.71     75.30 o 
 -21   1   3     1846.50     1609.45    126.12 o 
 -19   1   3      642.85      643.78     67.77 o 
 -17   1   3     3332.18     2855.60    131.77 o 
 -15   1   3      965.71     1287.56     65.88 o 
 -13   1   3     3024.61     2676.77    109.18 o 
 -11   1   3     8512.44     9274.58    248.48 o 
  -9   1   3     5239.69     5389.31    143.06 o 
  -7   1   3     8277.50     7463.72    203.30 o 
  -5   1   3     1858.70     1786.40     48.94 o 
  -3   1   3      924.99      943.08     30.12 o 
  -1   1   3    18900.43    20520.04    536.48 o 
   1   1   3     2536.47     2716.30     84.71 o 
   3   1   3    28730.61    30590.88    803.78 o 
   5   1   3     2816.75     3070.19     99.77 o 
   7   1   3     1472.99     1227.32     43.30 o 
   9   1   3     1175.37     1059.79     37.65 o 
  11   1   3     4908.78     4410.46    150.59 o 
  13   1   3     2848.80     2913.95     97.88 o 
  15   1   3     1553.98     1818.40     71.53 o 
  17   1   3      927.77     1072.97     58.35 o 
  19   1   3      238.85      389.66     67.77 o 
  21   1   3      864.22      990.14     84.71 o 
  23   1   3      607.81      442.36    336.95 o 
 -22   2   3      382.50      395.30     94.12 o 
 -20   2   3      626.44      749.20     84.71 o 
 -18   2   3        9.04       32.00     60.24 o 
 -16   2   3     3140.86     2974.19    129.89 o 
 -14   2   3      133.78      105.41     32.00 o 
 -12   2   3     3047.99     2927.13    116.71 o 
 -10   2   3     1049.71     1312.03     56.47 o 
  -8   2   3     8432.69     7774.31    225.89 o 
  -6   2   3      110.30       97.88     11.29 o 
  -4   2   3     6423.52     6513.10    180.71 o 
  -2   2   3     6279.34     7392.18    212.71 o 
   0   2   3    21052.57    21434.89    536.48 o 
   2   2   3    22394.89    25418.04    807.55 o 
   4   2   3     8428.12     9737.65    271.07 o 
   6   2   3       87.46       73.41     11.29 o 
   8   2   3    14782.71    15990.99    414.13 o 
  10   2   3     1630.97     2040.52     69.65 o 
  12   2   3      172.96      126.12     26.35 o 
  14   2   3      415.56      306.83     47.06 o 
  16   2   3      225.89      288.01     45.18 o 
  18   2   3     1528.13     1577.45    105.41 o 
  20   2   3     1250.59     1193.44    107.30 o 
  22   2   3       77.42      216.48    111.06 o 
 -21   3   3        6.45       67.77     92.24 o 
 -19   3   3      397.99      239.06     82.83 o 
 -17   3   3      104.39       65.88     54.59 o 
 -15   3   3     4600.98     4626.94    186.36 o 
 -13   3   3     9304.27    10033.19    410.36 o 
 -11   3   3     1846.68     1974.64     84.71 o 
  -9   3   3     8399.03     8209.15    312.48 o 
  -7   3   3      252.91      112.94     20.71 o 
  -5   3   3     3432.68     3612.33    141.18 o 
  -3   3   3     3056.05     2945.96    105.41 o 
  -1   3   3     5665.07     7277.36    231.54 o 
   1   3   3    13206.02    13521.28    397.19 o 
   3   3   3      292.02      220.24     32.00 o 
   5   3   3      602.50      809.43     33.88 o 
   7   3   3     2795.12     3301.73     92.24 o 
   9   3   3      347.09        0.00     47.06 o 
  11   3   3        4.97       24.47     32.00 o 
  13   3   3      116.68       88.47     32.00 o 
  15   3   3       80.56       60.24     33.88 o 
  17   3   3       90.04       39.53     47.06 o 
  19   3   3       22.42       13.18     52.71 o 
  21   3   3      800.26      743.55     75.30 o 
 -20   4   3      759.07      741.67     96.00 o 
 -18   4   3     4277.49     4229.75    180.71 o 
 -16   4   3     2688.29     3023.13    135.53 o 
 -14   4   3     2714.99     2688.07    112.94 o 
 -12   4   3     8581.58     8239.26    331.30 o 
 -10   4   3     3881.13     4005.75    139.30 o 
  -8   4   3    14935.70    14298.71    495.07 o 
  -6   4   3    10841.63    11379.11    378.36 o 
  -4   4   3    21153.72    23317.29    717.19 o 
  -2   4   3      982.36     1033.44     60.24 o 
   0   4   3    22983.21    25271.22    688.96 o 
   2   4   3     2904.26     3201.96    160.00 o 
   4   4   3     2706.45     3053.25     96.00 o 
   6   4   3     2151.36     2136.52     88.47 o 
   8   4   3     4208.43     4257.99    152.47 o 
  10   4   3     5169.19     4881.06    175.06 o 
  12   4   3     6525.37     5688.61    195.77 o 
  14   4   3     2007.24     2262.64    141.18 o 
  16   4   3    11640.25    11051.57    451.78 o 
  18   4   3      785.77      773.67     94.12 o 
  20   4   3     2059.80     2048.05    227.77 o 
 -19   5   3       28.07      246.59     82.83 o 
 -17   5   3      575.51      555.31    111.06 o 
 -15   5   3      660.87      568.48     52.71 o 
 -13   5   3      237.64      135.53     54.59 o 
 -11   5   3      254.90      310.60     50.82 o 
  -9   5   3      920.91     1035.32     73.41 o 
  -7   5   3      181.89       99.77     30.12 o 
  -5   5   3      209.17      150.59     32.00 o 
  -3   5   3       17.80       18.82     22.59 o 
  -1   5   3     1488.77     1300.74     67.77 o 
   1   5   3     3790.79     4111.16    169.42 o 
   3   5   3      305.97      278.60     32.00 o 
   5   5   3     3172.55     3855.15    141.18 o 
   7   5   3     2739.48     3521.97    158.12 o 
   9   5   3     1771.47     1805.22    111.06 o 
  11   5   3     4264.83     4212.81    195.77 o 
  13   5   3      444.37      448.01     54.59 o 
  15   5   3      596.44      679.55     88.47 o 
  17   5   3      252.36      218.36     88.47 o 
  19   5   3       10.53        1.88    120.47 o 
 -18   6   3      303.44      346.36     96.00 o 
 -16   6   3      917.34     1005.20     86.59 o 
 -14   6   3      967.82     1121.91     92.24 o 
 -12   6   3       11.93        9.41     39.53 o 
 -10   6   3       49.89       69.65     32.00 o 
  -8   6   3      105.75      105.41     32.00 o 
  -6   6   3      930.97      880.96     48.94 o 
  -4   6   3     1113.93     1037.20     50.82 o 
  -2   6   3     4936.81     4958.24    160.00 o 
   0   6   3     1707.60     1822.16     84.71 o 
   2   6   3     2471.65     2418.88    111.06 o 
   4   6   3     9140.09     7335.71    310.60 o 
   6   6   3     6897.86     7636.90    280.48 o 
   8   6   3     4788.67     4150.69    165.65 o 
  10   6   3     1401.14     1583.10    114.83 o 
  12   6   3     2417.02     2599.59    116.71 o 
  14   6   3     4583.95     3777.98    203.30 o 
  16   6   3      220.97       60.24     82.83 o 
  18   6   3     1300.50     1391.09    156.24 o 
 -17   7   3      291.41      154.36    173.18 o 
 -15   7   3      422.80      357.66     92.24 o 
 -13   7   3     3937.39     3900.33    190.12 o 
 -11   7   3     4821.53     4589.29    224.01 o 
  -9   7   3     3503.51     4049.04    161.89 o 
  -7   7   3     1760.68     1667.81     86.59 o 
  -5   7   3     1255.19     1460.74     86.59 o 
  -3   7   3     4551.66     4675.88    250.36 o 
  -1   7   3    10108.83    10358.85    429.19 o 
   1   7   3      712.34      719.08     79.06 o 
   3   7   3       71.53       71.53     41.41 o 
   5   7   3     1861.42     1904.99    105.41 o 
   7   7   3     3962.19     3230.20    227.77 o 
   9   7   3     3596.48     3928.57    186.36 o 
  11   7   3     1449.19     1475.80     86.59 o 
  13   7   3     2784.93     2616.54    124.24 o 
  15   7   3     1230.75     1400.51    116.71 o 
  17   7   3     1088.64     1189.68    256.01 o 
 -14   8   3       16.80       79.06     75.30 o 
 -12   8   3       64.20       47.06    111.06 o 
 -10   8   3      373.99      304.95     80.94 o 
  -8   8   3       50.59      301.18     79.06 o 
  -6   8   3      493.23      425.42     65.88 o 
  -4   8   3       51.32        0.00     67.77 o 
  -2   8   3      416.38      491.31     73.41 o 
   0   8   3     1974.33     2128.99    114.83 o 
   2   8   3      109.19       32.00     75.30 o 
   4   8   3       28.63       92.24     62.12 o 
   6   8   3       31.87       39.53     73.41 o 
   8   8   3        6.45      122.36     67.77 o 
  10   8   3       44.45       37.65     69.65 o 
  12   8   3      721.08      668.25    137.42 o 
  14   8   3      108.45      120.47    158.12 o 
 -11   9   3     1097.72     1472.04    158.12 o 
  -9   9   3     2820.08     2849.95    160.00 o 
  -7   9   3     1650.42     1419.33    114.83 o 
  -5   9   3     1634.44     1528.51     96.00 o 
  -3   9   3      426.96      480.01     92.24 o 
  -1   9   3     1165.64     1293.21    111.06 o 
   1   9   3     1175.59      914.85    101.65 o 
   3   9   3      451.67      705.90    101.65 o 
   5   9   3       37.48       84.71     97.88 o 
   7   9   3      328.80      333.18    103.53 o 
   9   9   3     2200.97     2505.47    143.06 o 
  11   9   3     3007.18     2716.30    421.66 o 
  -6  10   3      101.62       65.88    148.71 o 
  -4  10   3      496.17      773.67    137.42 o 
  -2  10   3      548.57      952.49    111.06 o 
   0  10   3      501.61      572.25    103.53 o 
   2  10   3       22.00        0.00    124.24 o 
   4  10   3      153.79      376.48     94.12 o 
 -24   0   4        9.70       84.71    122.36 o 
 -20   0   4     2139.25     2403.82    163.77 o 
 -18   0   4     1289.88     1466.39    129.89 o 
 -16   0   4       82.71      107.30    158.12 o 
 -14   0   4      790.08     1040.97     67.77 o 
 -12   0   4       62.62       35.77     24.47 o 
 -10   0   4     4590.19     3715.86    171.30 o 
  -8   0   4     1576.39     1874.87     84.71 o 
  -6   0   4     4979.65     4593.06    186.36 o 
  -4   0   4      441.63      414.13     24.47 o 
  -2   0   4     7970.59     8314.56    295.54 o 
   0   0   4    16097.19    15181.55    538.37 o 
   2   0   4    12794.51    12817.26    510.13 o 
   4   0   4       57.74      114.83     13.18 o 
   6   0   4     1886.42     2132.76    109.18 o 
   8   0   4    13916.79    11501.46    523.31 o 
  10   0   4     5969.65     5980.38    286.12 o 
  12   0   4     8080.37     7077.82    348.24 o 
  14   0   4      120.81       54.59     35.77 o 
  16   0   4      150.81      163.77     32.00 o 
  18   0   4     6889.44     6797.35    276.71 o 
  20   0   4     2303.55     2411.35    124.24 o 
  22   0   4      664.67      553.43     73.41 o 
 -23   1   4       65.18      150.59     82.83 o 
 -21   1   4      292.94      391.54    105.41 o 
 -19   1   4     1054.73     1005.20     73.41 o 
 -17   1   4      487.07      517.66     50.82 o 
 -15   1   4      115.95      135.53     26.35 o 
 -13   1   4     1853.49     1904.99     75.30 o 
 -11   1   4     1347.75     1197.21     48.94 o 
  -9   1   4      128.83      111.06     13.18 o 
  -7   1   4     6648.50     6518.75    176.95 o 
  -5   1   4    20763.16    22743.15    602.37 o 
  -3   1   4      194.20      378.36     16.94 o 
  -1   1   4    41289.88    44479.22   1251.80 o 
   1   1   4    10148.09    11198.40    312.48 o 
   3   1   4    22497.11    23219.40    651.31 o 
   5   1   4     2019.81     1854.16     50.82 o 
   7   1   4      142.04      265.42     16.94 o 
   9   1   4     8882.40     8995.99    282.36 o 
  11   1   4      420.53      493.19     30.12 o 
  13   1   4       10.26       37.65     26.35 o 
  15   1   4       26.47        0.00     37.65 o 
  17   1   4      422.10      508.25     47.06 o 
  19   1   4     1257.82     1229.21     67.77 o 
  21   1   4      285.40      321.89     41.41 o 
  23   1   4      119.52      568.48    342.60 o 
 -22   2   4      124.50      175.06    114.83 o 
 -20   2   4      168.65      280.48     90.36 o 
 -18   2   4      681.61      820.73     84.71 o 
 -16   2   4      276.71      346.36     47.06 o 
 -14   2   4     2889.57     2727.60     99.77 o 
 -12   2   4     2176.48     2443.35     90.36 o 
 -10   2   4    14320.16    14752.37    414.13 o 
  -8   2   4     1722.48     1677.22     52.71 o 
  -6   2   4     1942.87     1935.11     62.12 o 
  -4   2   4    30706.95    34026.26    899.79 o 
  -2   2   4   160665.92   188239.97   5261.31 o 
   0   2   4    72896.56    82093.34   2450.88 o 
   2   2   4       95.78      103.53     15.06 o 
   4   2   4     3064.30     3683.86    105.41 o 
   6   2   4     7967.32     7422.30    197.65 o 
   8   2   4     9403.54    10134.84    304.95 o 
  10   2   4     5110.37     5027.89    163.77 o 
  12   2   4      270.97      278.60     33.88 o 
  14   2   4     1034.38     1082.38     58.35 o 
  16   2   4     7243.33     7219.00    252.24 o 
  18   2   4     3096.60     2688.07    118.59 o 
  20   2   4     2067.36     2072.52     99.77 o 
 -21   3   4     1980.02     2023.58    135.53 o 
 -19   3   4     1028.51     1074.85     94.12 o 
 -17   3   4      219.22      210.83     60.24 o 
 -15   3   4      776.56      768.02     65.88 o 
 -13   3   4     4336.12     4903.65    239.06 o 
 -11   3   4    12087.25    13730.22    412.25 o 
  -9   3   4    19883.77    21702.19    658.84 o 
  -7   3   4     3818.89     3448.56    114.83 o 
  -5   3   4     7886.75     8339.03    276.71 o 
  -3   3   4    10273.03     8229.85    267.30 o 
  -1   3   4    11003.25     6114.03    284.24 o 
   1   3   4     3200.51     2586.42    160.00 o 
   3   3   4     8880.42    11241.69    312.48 o 
   5   3   4      206.06      291.77     20.71 o 
   7   3   4       55.76       32.00     15.06 o 
   9   3   4      263.19      436.72     32.00 o 
  11   3   4      191.29       97.88     24.47 o 
  13   3   4     1096.01      944.96     60.24 o 
  15   3   4     3210.81     2985.49    150.59 o 
  17   3   4     2839.91     2902.66    144.94 o 
  19   3   4     4486.98     3981.28    239.06 o 
  21   3   4     1828.85     1720.51    112.94 o 
 -22   4   4       22.72      227.77    133.65 o 
 -20   4   4      301.95      384.01     96.00 o 
 -18   4   4      526.88      376.48     92.24 o 
 -16   4   4     2311.29     2533.71    129.89 o 
 -14   4   4      413.89      566.60     86.59 o 
 -12   4   4     1938.11     1897.46    154.36 o 
 -10   4   4      544.84      976.97     99.77 o 
  -8   4   4     1179.16     1255.56     86.59 o 
  -6   4   4      286.51      397.19     37.65 o 
  -4   4   4    10244.10    11134.39    414.13 o 
  -2   4   4     3574.07     3898.45    167.53 o 
   0   4   4      191.07      299.30     67.77 o 
   2   4   4     6218.97     4785.06    208.95 o 
   4   4   4     1369.52     1590.63     56.47 o 
   6   4   4     1084.39     1168.97     73.41 o 
   8   4   4      229.16      186.36     48.94 o 
  10   4   4      425.25      474.36     69.65 o 
  12   4   4       35.01      109.18     43.30 o 
  14   4   4      837.02      668.25     65.88 o 
  16   4   4        9.05       58.35     45.18 o 
  18   4   4        5.69      120.47     54.59 o 
  20   4   4       75.32        7.53     54.59 o 
 -19   5   4     5238.92     5457.08    216.48 o 
 -17   5   4     1623.10     1568.04     94.12 o 
 -15   5   4      174.71      141.18     47.06 o 
 -13   5   4      182.45      156.24     47.06 o 
 -11   5   4     4532.79     4826.47    160.00 o 
  -9   5   4     5341.89     5660.38    203.30 o 
  -7   5   4       74.45       67.77     30.12 o 
  -5   5   4     5262.16     5402.49    188.24 o 
  -3   5   4     1763.85     1857.93     69.65 o 
  -1   5   4     3965.34     3941.75    126.12 o 
   1   5   4     9242.45     7350.77    284.24 o 
   3   5   4     7297.01     7475.01    256.01 o 
   5   5   4      153.54      124.24     41.41 o 
   7   5   4     5515.97     2836.78    124.24 o 
   9   5   4     9313.15     6712.64    293.65 o 
  11   5   4     9945.57     9824.24    378.36 o 
  13   5   4      260.11      259.77     56.47 o 
  15   5   4     1985.93     1884.28    112.94 o 
  17   5   4     1303.64     1487.10    114.83 o 
  19   5   4      179.08      248.48    101.65 o 
 -18   6   4     2816.49     3113.49    229.65 o 
 -16   6   4      105.41      129.89     65.88 o 
 -14   6   4     3377.46     2183.58    176.95 o 
 -12   6   4     1811.45     1833.46     96.00 o 
 -10   6   4     2504.70     2750.19    105.41 o 
  -8   6   4     1117.58     1152.03     58.35 o 
  -6   6   4      508.21      732.25     52.71 o 
  -4   6   4     3895.00     3659.39    118.59 o 
  -2   6   4     2797.67     3036.31    103.53 o 
   0   6   4      986.20     1005.20     54.59 o 
   2   6   4     4619.31     4058.45    175.06 o 
   4   6   4     1831.08     1726.16     82.83 o 
   6   6   4      161.57       97.88     48.94 o 
   8   6   4     3634.23     3988.81    186.36 o 
  10   6   4     9819.95     9442.12    384.01 o 
  12   6   4      161.58      256.01     56.47 o 
  14   6   4        8.00       64.00     64.00 o 
  16   6   4      732.51      922.38    105.41 o 
  18   6   4      562.19      579.78    301.18 o 
 -17   7   4      392.36      299.30    120.47 o 
 -15   7   4      283.25       80.94     97.88 o 
 -13   7   4     1454.83     1635.81     96.00 o 
 -11   7   4      102.48       73.41     65.88 o 
  -9   7   4        4.53       50.82     37.65 o 
  -7   7   4     2542.07     2528.06    101.65 o 
  -5   7   4      133.66       75.30     37.65 o 
  -3   7   4     1558.10     1549.21     82.83 o 
  -1   7   4     6790.05     7256.65    376.48 o 
   1   7   4       40.04      165.65     64.00 o 
   3   7   4      881.37     1008.97     71.53 o 
   5   7   4      632.89      495.07     52.71 o 
   7   7   4     1905.97     2142.17    137.42 o 
   9   7   4        2.24       60.24     58.35 o 
  11   7   4      119.01       94.12     65.88 o 
  13   7   4     1453.01     1487.10    120.47 o 
  15   7   4      885.15      813.20     92.24 o 
  17   7   4      503.52      523.31    141.18 o 
 -14   8   4     1871.19     1863.58    143.06 o 
 -12   8   4     2228.72     2093.23    165.65 o 
 -10   8   4     3403.45     3104.08    154.36 o 
  -8   8   4     2552.70     2708.77    240.95 o 
  -6   8   4     2382.08     2230.64    148.71 o 
  -4   8   4      258.92      214.59     80.94 o 
  -2   8   4     6429.32     7380.89    432.95 o 
   0   8   4      665.76     1212.27    114.83 o 
   2   8   4      711.45      547.78     77.18 o 
   4   8   4     1153.23      956.26     92.24 o 
   6   8   4     1067.88     1104.97     99.77 o 
   8   8   4     1659.65     1724.28    139.30 o 
  10   8   4       14.07       73.41     73.41 o 
  12   8   4      625.91      737.90    128.00 o 
  14   8   4      150.80      188.24    148.71 o 
 -11   9   4        2.50       43.30     88.47 o 
  -9   9   4      428.05      288.01     77.18 o 
  -7   9   4     2081.39     1556.74    124.24 o 
  -5   9   4      279.29      220.24     64.00 o 
  -3   9   4      535.95      491.31    103.53 o 
  -1   9   4     2165.34     2206.17    128.00 o 
   1   9   4       10.19      146.83     82.83 o 
   3   9   4     1041.59     1084.26    118.59 o 
   5   9   4      593.54      502.60    107.30 o 
   7   9   4      472.32      436.72    103.53 o 
   9   9   4      322.75      608.02    158.12 o 
  11   9   4      816.97      856.49    244.71 o 
  -6  10   4      503.36      775.55    178.83 o 
  -4  10   4      491.76      577.90    124.24 o 
  -2  10   4       17.95       94.12     80.94 o 
   0  10   4       17.49       58.35     71.53 o 
   2  10   4      668.23      856.49    118.59 o 
   4  10   4      505.35      606.13    107.30 o 
 -23   1   5     1165.22     1208.50     96.00 o 
 -21   1   5     2117.05     1494.63    182.59 o 
 -19   1   5     1515.69     1490.86     75.30 o 
 -17   1   5      787.55      916.73     52.71 o 
 -15   1   5     1113.92     1118.15     48.94 o 
 -13   1   5      352.26      397.19     26.35 o 
 -11   1   5     3246.64     2731.36     86.59 o 
  -9   1   5      827.59      683.31     26.35 o 
  -7   1   5    11913.01    11913.71    291.77 o 
  -5   1   5       88.43      180.71     11.29 o 
  -3   1   5    31495.83    34340.62    856.49 o 
  -1   1   5      963.86      969.44     32.00 o 
   1   1   5    10430.83    10153.66    284.24 o 
   3   1   5    23713.55    26673.60    745.43 o 
   5   1   5    18162.66    17943.04    489.42 o 
   7   1   5    15877.77    19095.06    483.78 o 
   9   1   5     7696.91     7810.08    208.95 o 
  11   1   5     2122.91     2418.88     73.41 o 
  13   1   5     5520.13     5404.37    152.47 o 
  15   1   5     6237.10     5726.26    169.42 o 
  17   1   5     8134.89     8007.73    235.30 o 
  19   1   5     2205.46     1739.34     80.94 o 
  21   1   5      140.63      192.00     37.65 o 
  23   1   5      365.27      423.54    144.94 o 
 -22   2   5     2060.00     2234.41    184.48 o 
 -20   2   5      435.11      649.43     79.06 o 
 -18   2   5      347.58      323.77     67.77 o 
 -16   2   5      697.00      704.02     48.94 o 
 -14   2   5      174.11      148.71     39.53 o 
 -12   2   5    14178.18    14786.25    397.19 o 
 -10   2   5     4092.19     4297.52    131.77 o 
  -8   2   5       39.84      133.65     13.18 o 
  -6   2   5      393.94      312.48     16.94 o 
  -4   2   5     2593.73     2565.71     80.94 o 
  -2   2   5   123062.96   144071.34   3617.97 o 
   0   2   5     8003.63     8160.20    318.13 o 
   2   2   5     6879.34     7053.35    203.30 o 
   4   2   5     3780.39     3761.03    124.24 o 
   6   2   5    10820.82     9675.54    263.54 o 
   8   2   5      435.19      481.89     28.24 o 
  10   2   5     7711.21     7235.94    242.83 o 
  12   2   5      338.43      402.83     37.65 o 
  14   2   5        7.11       18.82     39.53 o 
  16   2   5      598.54      645.66     56.47 o 
  18   2   5     2537.59     2635.36    109.18 o 
  20   2   5       65.13       88.47     45.18 o 
 -21   3   5       22.53        0.00     94.12 o 
 -19   3   5       26.95      178.83     69.65 o 
 -17   3   5      351.87      265.42     45.18 o 
 -15   3   5      507.20      461.19     43.30 o 
 -13   3   5     1229.01     1291.33     65.88 o 
 -11   3   5       15.58        0.00     26.35 o 
  -9   3   5      528.73      608.02     32.00 o 
  -7   3   5     3648.00     3892.80    118.59 o 
  -5   3   5    29013.25    33702.48    946.85 o 
  -3   3   5      542.26      393.42     24.47 o 
  -1   3   5      785.28     1296.97    103.53 o 
   1   3   5     2013.14     1835.34     71.53 o 
   3   3   5     7237.00     9267.05    280.48 o 
   5   3   5     3957.68     3595.38    116.71 o 
   7   3   5       59.47       26.35     15.06 o 
   9   3   5     1880.53     2096.99     73.41 o 
  11   3   5     1519.22     1541.69     60.24 o 
  13   3   5      137.89       79.06     30.12 o 
  15   3   5      909.06     1059.79     58.35 o 
  17   3   5        7.32       20.71     33.88 o 
  19   3   5        3.20       73.41     48.94 o 
  21   3   5      753.15      666.37     75.30 o 
 -22   4   5      332.15      242.83     86.59 o 
 -20   4   5     5501.07     5658.49    222.12 o 
 -18   4   5      689.67      664.49     67.77 o 
 -16   4   5     2023.28     2383.12    120.47 o 
 -14   4   5     4123.22     4049.04    152.47 o 
 -12   4   5     6903.10     7153.12    244.71 o 
 -10   4   5     6910.91     6353.10    225.89 o 
  -8   4   5     4207.50     4442.46    144.94 o 
  -6   4   5     2509.28     2262.64     92.24 o 
  -4   4   5    12434.49    12551.84    449.89 o 
  -2   4   5    10054.84     9637.89    348.24 o 
   0   4   5    10605.54    11484.52    393.42 o 
   2   4   5     7653.10     8591.27    278.60 o 
   4   4   5      277.96      419.78     26.35 o 
   6   4   5     3795.41     3800.57    122.36 o 
   8   4   5     1772.28     1784.51     79.06 o 
  10   4   5     3486.03     3465.50    118.59 o 
  12   4   5      125.88       35.77     35.77 o 
  14   4   5     2330.58     2390.65    107.30 o 
  16   4   5      694.69      559.07     58.35 o 
  18   4   5     1176.55      788.73     75.30 o 
  20   4   5     3787.23     3924.80    246.59 o 
 -19   5   5       67.59       48.94     67.77 o 
 -17   5   5      300.55      498.84     65.88 o 
 -15   5   5        3.56       62.12     43.30 o 
 -13   5   5       16.61      114.83     43.30 o 
 -11   5   5     2283.71     1869.22     90.36 o 
  -9   5   5     1255.34     1229.21     67.77 o 
  -7   5   5      176.15      284.24     33.88 o 
  -5   5   5     1527.39     1799.57     86.59 o 
  -3   5   5     1121.29     1010.85     50.82 o 
  -1   5   5     2074.62     2353.00     79.06 o 
   1   5   5     4109.69     4753.06    156.24 o 
   3   5   5      442.44      442.36     37.65 o 
   5   5   5     2944.71     3250.90    122.36 o 
   7   5   5      708.03      771.78     50.82 o 
   9   5   5      584.96      662.60     60.24 o 
  11   5   5      247.19      274.83     96.00 o 
  13   5   5      711.40      792.49     71.53 o 
  15   5   5      465.74      431.07     60.24 o 
  17   5   5      287.28      274.83     73.41 o 
  19   5   5      319.34      227.77    218.36 o 
 -18   6   5      105.56      148.71     77.18 o 
 -16   6   5      169.08      252.24     60.24 o 
 -14   6   5       88.47      195.77     56.47 o 
 -12   6   5      258.39      254.12     48.94 o 
 -10   6   5      357.39      263.54     45.18 o 
  -8   6   5      235.68      257.89     33.88 o 
  -6   6   5        9.72       37.65     24.47 o 
  -4   6   5      512.66      357.66     43.30 o 
  -2   6   5     2447.16     2112.05     96.00 o 
   0   6   5     3005.01     2868.78    120.47 o 
   2   6   5      422.15      365.19     37.65 o 
   4   6   5     4157.91     5176.60    248.48 o 
   6   6   5     3358.92     3542.68    156.24 o 
   8   6   5     3279.11     3473.03    163.77 o 
  10   6   5      648.51      626.84     73.41 o 
  12   6   5     1635.47     1648.98     94.12 o 
  14   6   5      828.93      896.02    143.06 o 
  16   6   5      128.02      107.30     71.53 o 
  18   6   5      374.47      382.13    259.77 o 
 -17   7   5     1021.66     1313.92    235.30 o 
 -15   7   5     1627.56     1630.16    116.71 o 
 -13   7   5     2576.03     2859.37    148.71 o 
 -11   7   5     2490.90     2275.82     97.88 o 
  -9   7   5      774.83      608.02     75.30 o 
  -7   7   5     1395.59     1487.10     79.06 o 
  -5   7   5       76.82      160.00     45.18 o 
  -3   7   5     6498.65     5562.49    289.89 o 
  -1   7   5     3684.85     4216.58    272.95 o 
   1   7   5      542.79      572.25     71.53 o 
   3   7   5      496.15      594.84     54.59 o 
   5   7   5      956.86     1074.85     80.94 o 
   7   7   5     4672.41     4971.42    335.07 o 
   9   7   5     1997.54      907.32     94.12 o 
  11   7   5      576.49      702.14     99.77 o 
  13   7   5      128.54       64.00     56.47 o 
  15   7   5        8.01       45.18     56.47 o 
  17   7   5     1283.91     1560.51    214.59 o 
 -14   8   5        0.67       58.35     75.30 o 
 -12   8   5      285.18      480.01    112.94 o 
 -10   8   5      102.68      207.06     75.30 o 
  -8   8   5      139.50      156.24     69.65 o 
  -6   8   5      407.61      502.60     86.59 o 
  -4   8   5      497.31      459.31     67.77 o 
  -2   8   5      449.53      425.42     73.41 o 
   0   8   5       12.85        0.00     60.24 o 
   2   8   5        0.96        0.00     64.00 o 
   4   8   5      128.47       35.77     65.88 o 
   6   8   5     2212.19     2409.47    133.65 o 
   8   8   5      656.98      643.78     97.88 o 
  10   8   5      158.40      214.59     77.18 o 
  12   8   5      715.07      591.07     92.24 o 
 -11   9   5     1119.74     1434.39    178.83 o 
  -9   9   5     2301.79     2426.41    144.94 o 
  -7   9   5     1276.44     1837.22    244.71 o 
  -5   9   5     1755.48     1712.98    107.30 o 
  -3   9   5     2437.73     2526.18    148.71 o 
  -1   9   5      433.08      493.19     92.24 o 
   1   9   5     1869.57     1961.46    124.24 o 
   3   9   5     5271.75     4973.30    237.18 o 
   5   9   5     2325.68     2497.94    190.12 o 
   7   9   5      149.57      144.94     99.77 o 
   9   9   5       39.28      180.71    103.53 o 
  -6  10   5      139.31      218.36    105.41 o 
  -4  10   5      403.69      278.60    109.18 o 
  -2  10   5     1493.61     1641.45    137.42 o 
   0  10   5      451.88      459.31     90.36 o 
   2  10   5        9.00       13.18     79.06 o 
   4  10   5        5.06       97.88    107.30 o 
 -24   0   6     1625.39     1859.81    176.95 o 
 -22   0   6     8685.29     9144.70    399.07 o 
 -20   0   6     2235.34     1925.69    124.24 o 
 -18   0   6     7007.92     5989.80    233.42 o 
 -16   0   6     3309.45     2770.89    156.24 o 
 -14   0   6    10369.67     4978.95    265.42 o 
 -12   0   6    15652.46    14390.95    508.25 o 
 -10   0   6      924.80     1423.09     62.12 o 
  -8   0   6     1796.19     1583.10     82.83 o 
  -6   0   6    35410.95    45316.89   1793.93 o 
  -4   0   6     8371.12     8141.38    291.77 o 
  -2   0   6     7813.72     8610.10    374.60 o 
   0   0   6    10075.26     2801.01    161.89 o 
   2   0   6    14336.93    15637.09    649.43 o 
   4   0   6   110281.47   121725.38   4353.99 o 
   6   0   6     9141.05     9176.70    325.66 o 
   8   0   6    31824.87    33706.25   1330.86 o 
  10   0   6     9780.82     9735.77    463.07 o 
  12   0   6    34203.78    35633.83   1408.04 o 
  14   0   6    10549.28    10573.44    432.95 o 
  16   0   6     8442.32     8459.50    295.54 o 
  18   0   6     2982.44     3051.37    143.06 o 
  20   0   6      306.75      295.54     60.24 o 
  22   0   6     1668.11     1620.75    208.95 o 
 -23   1   6      883.72     1255.56     82.83 o 
 -21   1   6       36.01      148.71     52.71 o 
 -19   1   6      225.92      156.24     37.65 o 
 -17   1   6     2903.05     2701.24    103.53 o 
 -15   1   6     4985.58     5174.72    178.83 o 
 -13   1   6     6544.36     6580.87    192.00 o 
 -11   1   6      294.53      427.30     22.59 o 
  -9   1   6    15566.78    16838.07    444.25 o 
  -7   1   6      797.32      803.78     28.24 o 
  -5   1   6     1958.56     2113.93     60.24 o 
  -3   1   6    17159.61    17446.08    461.19 o 
  -1   1   6     8578.21     8677.86    257.89 o 
   1   1   6     3782.93     3819.39    103.53 o 
   3   1   6    13055.23    12898.20    374.60 o 
   5   1   6     1562.42     1513.45     43.30 o 
   7   1   6    14485.19    15797.10    406.60 o 
   9   1   6      338.19      448.01     22.59 o 
  11   1   6     2815.41     2930.90     88.47 o 
  13   1   6      313.63      244.71     28.24 o 
  15   1   6     6337.80     6328.63    199.53 o 
  17   1   6      245.50      214.59     33.88 o 
  19   1   6      149.67      152.47     37.65 o 
  21   1   6      311.46      210.83     41.41 o 
 -22   2   6     1523.34     1515.33    139.30 o 
 -20   2   6     1085.47     1078.62     79.06 o 
 -18   2   6      303.65      318.13     54.59 o 
 -16   2   6      205.68      282.36     39.53 o 
 -14   2   6     1740.68     1664.04     65.88 o 
 -12   2   6     7028.52     7220.89    218.36 o 
 -10   2   6    10226.58    10998.86    295.54 o 
  -8   2   6      362.92      323.77     18.82 o 
  -6   2   6      345.00      246.59     15.06 o 
  -4   2   6     8504.84     8997.87    229.65 o 
  -2   2   6       88.99      203.30     13.18 o 
   0   2   6    41242.30    45467.48   1170.85 o 
   2   2   6       28.58      114.83     11.29 o 
   4   2   6     1484.04     1519.10     48.94 o 
   6   2   6     1141.42      982.61     41.41 o 
   8   2   6    14418.33    15567.44    483.78 o 
  10   2   6       63.66       65.88     16.94 o 
  12   2   6     2293.25     2518.65     92.24 o 
  14   2   6       18.06        9.41     30.12 o 
  16   2   6      927.85      980.73     56.47 o 
  18   2   6      862.43      920.49     58.35 o 
  20   2   6      691.38      824.49     71.53 o 
 -23   3   6      724.12      668.25    212.71 o 
 -21   3   6     2627.50     2565.71    152.47 o 
 -19   3   6      450.79      600.49     67.77 o 
 -17   3   6       72.78       18.82     41.41 o 
 -15   3   6      723.73      867.79     56.47 o 
 -13   3   6    17495.02    16664.88    491.31 o 
 -11   3   6     2782.71     3006.19    103.53 o 
  -9   3   6     2391.81     2096.99     71.53 o 
  -7   3   6      126.60      184.48     18.82 o 
  -5   3   6    44749.23    46766.34   1423.09 o 
  -3   3   6    21928.92    23424.58    636.25 o 
  -1   3   6    56472.60    62360.14   1993.46 o 
   1   3   6      165.98      280.48     26.35 o 
   3   3   6      158.48      126.12     15.06 o 
   5   3   6    10923.71    11262.40    301.18 o 
   7   3   6    21455.96    22899.39    604.25 o 
   9   3   6     5318.44     4753.06    163.77 o 
  11   3   6     1686.43     1997.23     75.30 o 
  13   3   6       32.93       30.12     28.24 o 
  15   3   6     5306.44     5522.96    229.65 o 
  17   3   6     4069.10     4003.86    144.94 o 
  19   3   6     1436.57     1389.21     80.94 o 
  21   3   6     1321.78     1910.64    222.12 o 
 -22   4   6       20.08      320.01    137.42 o 
 -20   4   6        7.83       82.83     58.35 o 
 -18   4   6        8.78        0.00     56.47 o 
 -16   4   6        9.32       60.24     37.65 o 
 -14   4   6       94.67      107.30     37.65 o 
 -12   4   6      896.18      912.96     67.77 o 
 -10   4   6     2988.41     1417.45    107.30 o 
  -8   4   6     1084.28     1146.38     56.47 o 
  -6   4   6     2860.41     3262.20    133.65 o 
  -4   4   6     6117.98     6364.39    210.83 o 
  -2   4   6     1229.08     1272.50     54.59 o 
   0   4   6    22324.39    25788.88    675.78 o 
   2   4   6        9.21        1.88     18.82 o 
   4   4   6      135.23       82.83     18.82 o 
   6   4   6     1034.97     1127.56     48.94 o 
   8   4   6      739.17      749.20     39.53 o 
  10   4   6      771.88      826.37     47.06 o 
  12   4   6       76.03       92.24     28.24 o 
  14   4   6     1347.52     1257.44     67.77 o 
  16   4   6     1296.93     1251.80     90.36 o 
  18   4   6      206.40       97.88     56.47 o 
  20   4   6       10.17       13.18     67.77 o 
 -21   5   6      269.09      384.01    124.24 o 
 -19   5   6     1564.72     1598.16     97.88 o 
 -17   5   6     4724.03     4675.88    182.59 o 
 -15   5   6     1112.07     1148.26     94.12 o 
 -13   5   6      362.74      321.89     43.30 o 
 -11   5   6      127.48       79.06     32.00 o 
  -9   5   6       19.72       24.47     26.35 o 
  -7   5   6       50.26       67.77     26.35 o 
  -5   5   6     3083.63     3288.55    118.59 o 
  -3   5   6     1822.33     1584.98     75.30 o 
  -1   5   6       90.68        0.00     30.12 o 
   1   5   6       29.70       43.30     20.71 o 
   3   5   6     5452.33     5524.84    169.42 o 
   5   5   6     9441.88     8623.27    239.06 o 
   7   5   6     3987.21     4045.28    143.06 o 
   9   5   6     6771.14     6499.93    216.48 o 
  11   5   6     1591.47     1556.74     75.30 o 
  13   5   6       30.50       73.41     52.71 o 
  15   5   6     1430.31     1372.27     99.77 o 
  17   5   6     2941.33     2793.48    150.59 o 
  19   5   6      628.41      557.19     94.12 o 
 -18   6   6      352.59      502.60     79.06 o 
 -16   6   6      107.59      210.83     58.35 o 
 -14   6   6      497.47      530.84     56.47 o 
 -12   6   6     2371.06     2289.00    112.94 o 
 -10   6   6     2951.89     3032.55    129.89 o 
  -8   6   6      435.12      446.13     37.65 o 
  -6   6   6      198.11      259.77     30.12 o 
  -4   6   6     8505.47     8640.21    261.65 o 
  -2   6   6       37.93       20.71     26.35 o 
   0   6   6     1735.18     1697.92     67.77 o 
   2   6   6      163.85      246.59     32.00 o 
   4   6   6     8483.99     8574.33    308.71 o 
   6   6   6      865.92      952.49     64.00 o 
   8   6   6     2734.57     2689.95    135.53 o 
  10   6   6      223.69      274.83     58.35 o 
  12   6   6       47.97        3.76     43.30 o 
  14   6   6       23.58       35.77     48.94 o 
  16   6   6      198.84      150.59     56.47 o 
  18   6   6       46.71        0.00    120.47 o 
 -17   7   6      367.61      282.36    105.41 o 
 -15   7   6      180.07      165.65     64.00 o 
 -13   7   6      500.21      626.84     62.12 o 
 -11   7   6      644.95      645.66     62.12 o 
  -9   7   6      132.96      141.18     45.18 o 
  -7   7   6      394.53      551.54     60.24 o 
  -5   7   6      477.15      508.25     60.24 o 
  -3   7   6     3071.59     3625.50    139.30 o 
  -1   7   6      860.42      818.84     97.88 o 
   1   7   6      779.39      690.84     71.53 o 
   3   7   6      331.18      208.95     47.06 o 
   5   7   6       59.37      105.41     41.41 o 
   7   7   6     3672.48     3552.09    163.77 o 
   9   7   6       33.50       96.00     58.35 o 
  11   7   6       12.43      133.65     75.30 o 
  13   7   6       26.10       16.94     50.82 o 
  15   7   6      195.86      231.54     60.24 o 
 -14   8   6      805.90      884.73     84.71 o 
 -12   8   6      970.07     1182.15     99.77 o 
 -10   8   6      153.05      114.83     75.30 o 
  -8   8   6     2939.24     2750.19    208.95 o 
  -6   8   6      914.47      984.50    109.18 o 
  -4   8   6      886.90      963.79     94.12 o 
  -2   8   6     7837.44     8073.61    367.07 o 
   0   8   6     4217.98     2823.60    193.89 o 
   2   8   6     1203.68     1445.68    116.71 o 
   4   8   6      549.33      564.72    107.30 o 
   6   8   6      899.03      700.25    114.83 o 
   8   8   6      976.91     1012.73    150.59 o 
  10   8   6       41.89       64.00     64.00 o 
  12   8   6      483.45      538.37     71.53 o 
 -11   9   6      443.97      592.96    114.83 o 
  -9   9   6       15.20       88.47     62.12 o 
  -7   9   6        1.22       56.47     60.24 o 
  -5   9   6      253.75      308.71     77.18 o 
  -3   9   6      535.58      679.55     86.59 o 
  -1   9   6        2.52      126.12    101.65 o 
   1   9   6      255.84      365.19     82.83 o 
   3   9   6        1.52      205.18     82.83 o 
   5   9   6       81.15      144.94     75.30 o 
   7   9   6      259.68      448.01    129.89 o 
   9   9   6      859.85      747.31    370.83 o 
  11   9   6      466.74      265.42    143.06 o 
  -4  10   6     1149.61     1404.27    161.89 o 
  -2  10   6     2336.74     2217.47    184.48 o 
   0  10   6     2085.89     1854.16    148.71 o 
   2  10   6     1998.74     1648.98    143.06 o 
 -23   1   7     1953.11     1908.75    124.24 o 
 -21   1   7      640.42      790.61     62.12 o 
 -19   1   7     2543.80     2601.48    112.94 o 
 -17   1   7     6760.60     6932.88    242.83 o 
 -15   1   7    15125.37    15842.28    525.19 o 
 -13   1   7     4565.78     4758.71    126.12 o 
 -11   1   7     7512.23     7286.77    197.65 o 
  -9   1   7      103.45      163.77     16.94 o 
  -7   1   7     6021.11     5737.55    148.71 o 
  -5   1   7     1923.58     1923.81     58.35 o 
  -3   1   7    13447.52    13837.52    350.13 o 
  -1   1   7     3896.64     4542.23    129.89 o 
   1   1   7     1273.36     1216.03     37.65 o 
   3   1   7     4472.31     4069.75    105.41 o 
   5   1   7    12470.32    12190.42    346.36 o 
   7   1   7    17309.86    18012.68    455.54 o 
   9   1   7     1901.91     2121.46     60.24 o 
  11   1   7     7451.35     7107.94    199.53 o 
  13   1   7      329.82      416.01     30.12 o 
  15   1   7     2126.31     2113.93     75.30 o 
  17   1   7     1547.34     1637.69     65.88 o 
  19   1   7      535.70      690.84     48.94 o 
  21   1   7      627.17      730.37     64.00 o 
 -22   2   7       88.61       47.06     64.00 o 
 -20   2   7      593.81      540.25     60.24 o 
 -16   2   7     1786.08     1620.75     79.06 o 
 -14   2   7     5650.17     6146.04    188.24 o 
 -12   2   7     3716.27     3860.80    122.36 o 
 -10   2   7     6899.68     7896.67    205.18 o 
  -8   2   7     6419.38     6823.70    193.89 o 
  -6   2   7     5623.36     5327.19    152.47 o 
  -4   2   7    15264.06    17382.08    459.31 o 
  -2   2   7    66628.87    71150.95   2004.76 o 
   0   2   7      204.11      150.59     11.29 o 
   2   2   7    46396.86    55754.80   1490.86 o 
   4   2   7     5932.61     5788.38    156.24 o 
   6   2   7     7047.81     8195.97    237.18 o 
   8   2   7     3871.25     3544.56    111.06 o 
  10   2   7     3489.53     3115.37    109.18 o 
  12   2   7     2589.18     2341.71     99.77 o 
  14   2   7      385.21      350.13     37.65 o 
  16   2   7     2680.54     3026.90    112.94 o 
  18   2   7       89.86       84.71     39.53 o 
  20   2   7       11.75        0.00     48.94 o 
  22   2   7       39.73       47.06    129.89 o 
 -21   3   7       21.68       24.47     50.82 o 
 -19   3   7      174.82      180.71     48.94 o 
 -17   3   7        3.49       30.12     33.88 o 
 -15   3   7     1804.88     1765.69     80.94 o 
 -13   3   7     3873.64     4099.87    133.65 o 
 -11   3   7      992.53     1052.26     45.18 o 
  -9   3   7      857.08      747.31     35.77 o 
  -7   3   7      883.41      982.61     37.65 o 
  -5   3   7     1210.54     1118.15     37.65 o 
  -3   3   7      275.08      564.72     24.47 o 
  -1   3   7    27702.13    28595.54    781.20 o 
   1   3   7     5018.84     5955.91    165.65 o 
   3   3   7     6807.26     7597.37    197.65 o 
   5   3   7      222.44      240.95     18.82 o 
   7   3   7      330.63      406.60     24.47 o 
   9   3   7       12.96       26.35     18.82 o 
  11   3   7     3191.27     3232.08    124.24 o 
  13   3   7      265.98      389.66     37.65 o 
  15   3   7      209.79       60.24     58.35 o 
  17   3   7     1037.45      999.55     62.12 o 
  19   3   7      939.30     1029.67     75.30 o 
  21   3   7      705.66      892.26    158.12 o 
 -22   4   7      946.79     1110.62    120.47 o 
 -20   4   7     1144.42     1088.03     86.59 o 
 -18   4   7      599.63      679.55     65.88 o 
 -16   4   7     2418.23     2388.77    105.41 o 
 -14   4   7      950.76     1153.91     60.24 o 
 -12   4   7      629.05      553.43     43.30 o 
 -10   4   7     3331.42     3527.62    120.47 o 
  -8   4   7       21.93        1.88     20.71 o 
  -6   4   7    23998.55    25450.04   1024.03 o 
  -4   4   7     1583.65     1891.81     58.35 o 
  -2   4   7     1791.36     2450.88     86.59 o 
   0   4   7      254.27      235.30     20.71 o 
   2   4   7     3150.95     3089.02     90.36 o 
   4   4   7     9985.85    11288.75    320.01 o 
   6   4   7    14214.51    15108.14    485.66 o 
   8   4   7      481.43      579.78     43.30 o 
  10   4   7       78.76       50.82     24.47 o 
  12   4   7     1934.04     1790.16     79.06 o 
  14   4   7     6300.81     6473.57    216.48 o 
  16   4   7     1612.92     1829.69    105.41 o 
  18   4   7       27.16        0.00     50.82 o 
  20   4   7      891.08      914.85    163.77 o 
 -19   5   7        7.27      139.30     64.00 o 
 -17   5   7      432.05      399.07     56.47 o 
 -15   5   7      610.71      619.31     54.59 o 
 -13   5   7      136.05      169.42     39.53 o 
 -11   5   7     1159.23     1104.97     65.88 o 
  -9   5   7      751.83      856.49     45.18 o 
  -7   5   7     3072.14     3550.21    124.24 o 
  -5   5   7     1347.58     1379.80     62.12 o 
  -3   5   7     5262.64     5451.43    201.42 o 
  -1   5   7     1661.61     1810.87     64.00 o 
   1   5   7      119.07      135.53     20.71 o 
   3   5   7      554.67      557.19     35.77 o 
   5   5   7     1635.57     1360.98     50.82 o 
   7   5   7     1940.92     1840.99     67.77 o 
   9   5   7     1436.20     1197.21     56.47 o 
  11   5   7      313.79      466.84     41.41 o 
  13   5   7     1433.73     1536.04     77.18 o 
  15   5   7     3413.72     3115.37    129.89 o 
  17   5   7      107.91       54.59     47.06 o 
 -18   6   7      990.82      952.49    135.53 o 
 -16   6   7       40.93        9.41     54.59 o 
 -14   6   7     1704.63     1575.57     82.83 o 
 -12   6   7      794.88      967.55     58.35 o 
 -10   6   7     1844.89     2031.11     88.47 o 
  -8   6   7     2551.07     2273.94     94.12 o 
  -6   6   7       26.66        1.88     26.35 o 
  -4   6   7       39.40       90.36     24.47 o 
  -2   6   7      102.52      118.59     26.35 o 
   0   6   7       21.91       33.88     22.59 o 
   2   6   7     2465.15     2358.65    101.65 o 
   4   6   7     2693.30     2857.48    131.77 o 
   6   6   7     2979.67     1411.80    137.42 o 
   8   6   7     2514.81     2467.83    120.47 o 
  10   6   7      800.32     1001.44     64.00 o 
  12   6   7     1012.27     1052.26     77.18 o 
  14   6   7     1278.81     1191.56     73.41 o 
  16   6   7     1909.11     1790.16     96.00 o 
 -17   7   7        7.03        0.00     77.18 o 
 -15   7   7      941.47     1076.73     65.88 o 
 -13   7   7     2128.55     2191.11    116.71 o 
 -11   7   7     1074.73     1370.39     82.83 o 
  -9   7   7       67.21       73.41     43.30 o 
  -7   7   7       12.13       20.71     37.65 o 
  -5   7   7       22.97       15.06     37.65 o 
  -3   7   7      959.24      986.38     75.30 o 
  -1   7   7     1387.52     1648.98     97.88 o 
   1   7   7      605.54      784.96     80.94 o 
   3   7   7      213.97      210.83     47.06 o 
   5   7   7      439.25      387.77     60.24 o 
   7   7   7     5928.85     5607.67    235.30 o 
   9   7   7     2171.02     2443.35    137.42 o 
  11   7   7     2653.48     2765.25    122.36 o 
  13   7   7      429.81      404.72     73.41 o 
  15   7   7     1318.83     1251.80    224.01 o 
 -14   8   7       96.13       73.41     65.88 o 
 -12   8   7      121.23       28.24     56.47 o 
 -10   8   7       49.20      154.36     50.82 o 
  -8   8   7       18.21       58.35     47.06 o 
  -6   8   7      161.95      126.12     54.59 o 
  -4   8   7      337.96      320.01     84.71 o 
  -2   8   7        3.45       77.18     65.88 o 
   0   8   7      729.97      775.55     77.18 o 
   2   8   7      263.55      244.71     73.41 o 
   4   8   7      510.41      384.01     96.00 o 
   6   8   7     1396.59     1264.97     92.24 o 
   8   8   7      238.51      308.71     69.65 o 
  10   8   7      548.36      557.19     69.65 o 
  12   8   7      643.34      619.31     96.00 o 
 -11   9   7      555.17      139.30    152.47 o 
  -9   9   7     1511.80     1895.58    116.71 o 
  -7   9   7      605.62      585.43     67.77 o 
  -5   9   7     4756.89     4788.83    235.30 o 
  -3   9   7     3558.13     3825.04    182.59 o 
  -1   9   7      599.85      664.49    103.53 o 
   1   9   7       16.26       64.00     58.35 o 
   3   9   7      852.59      920.49     80.94 o 
   5   9   7     2005.20     1968.99    150.59 o 
   7   9   7      922.52      944.96    101.65 o 
   9   9   7      604.66      560.96    109.18 o 
  -6  10   7       20.32        0.00     97.88 o 
  -4  10   7      602.89      918.61    146.83 o 
  -2  10   7      879.06     1263.09    131.77 o 
   0  10   7      184.64      212.71    150.59 o 
   2  10   7      505.30      555.31     99.77 o 
 -22   0   8     1489.00     1468.27     94.12 o 
 -20   0   8     1969.67     2149.70    109.18 o 
 -18   0   8     3419.14     3352.55    148.71 o 
 -16   0   8     9775.07     8299.50    720.96 o 
 -14   0   8    15253.62    16017.34    666.37 o 
 -12   0   8      273.33      229.65     28.24 o 
 -10   0   8     4989.82     5387.43    229.65 o 
  -8   0   8    19449.54    20512.51    807.55 o 
  -6   0   8      251.31      282.36     22.59 o 
  -4   0   8    40623.57    43833.56   1558.63 o 
  -2   0   8     6222.71     6654.28    338.83 o 
   0   0   8     6366.55     6727.70    242.83 o 
   2   0   8       41.20      116.71     11.29 o 
   4   0   8     5492.73     4687.18    173.18 o 
   6   0   8    81212.51    92369.36   3627.38 o 
   8   0   8     4927.50     4662.70    195.77 o 
  10   0   8     1337.98     1430.62     73.41 o 
  12   0   8     5714.88     4937.53    208.95 o 
  14   0   8    12229.43    13980.58    470.60 o 
  16   0   8     6590.50     5905.09    212.71 o 
  18   0   8     8120.78     8188.44    329.42 o 
  20   0   8       14.28       43.30     50.82 o 
 -23   1   8     1619.18     1786.40     80.94 o 
 -21   1   8        7.04       11.29     50.82 o 
 -19   1   8      221.29      101.65     60.24 o 
 -17   1   8       99.73      218.36     32.00 o 
 -15   1   8     1546.22     1925.69     67.77 o 
 -13   1   8     1499.24     1605.69     50.82 o 
 -11   1   8       61.07       54.59     15.06 o 
  -9   1   8     7917.38     8837.87    229.65 o 
  -7   1   8     4195.93     5240.60    135.53 o 
  -5   1   8      135.09       15.06      9.41 o 
  -3   1   8      910.49     1067.32     32.00 o 
  -1   1   8      300.04      440.48     16.94 o 
   1   1   8     4737.28     5950.27    163.77 o 
   3   1   8     9750.27    10695.80    271.07 o 
   5   1   8     9376.30     8483.98    233.42 o 
   7   1   8      781.82      790.61     30.12 o 
   9   1   8       81.08        0.00     18.82 o 
  11   1   8     7177.46     7635.01    212.71 o 
  13   1   8     1589.08     1637.69     56.47 o 
  15   1   8      917.01     1069.20     50.82 o 
  17   1   8      264.89      171.30     35.77 o 
  19   1   8       56.47       48.94     35.77 o 
  21   1   8      794.20      973.20     71.53 o 
 -22   2   8      378.34      372.72     67.77 o 
 -20   2   8     1112.07     1268.74     79.06 o 
 -18   2   8      187.87      246.59     45.18 o 
 -16   2   8       18.74       16.94     28.24 o 
 -14   2   8        9.37       39.53     22.59 o 
 -12   2   8     8278.28     7290.53    214.59 o 
 -10   2   8       29.08       32.00     15.06 o 
  -8   2   8      190.86      144.94     15.06 o 
  -6   2   8    31483.32    35631.95    896.02 o 
  -4   2   8    19972.30    20495.57    517.66 o 
  -2   2   8    10068.04    11653.94    308.71 o 
   0   2   8    13248.69    13080.80    333.18 o 
   2   2   8     3305.35     4003.86    107.30 o 
   4   2   8     1094.77     1080.50     37.65 o 
   6   2   8      373.17      621.19     26.35 o 
   8   2   8     1571.29     1402.39     47.06 o 
  10   2   8     2590.47     2614.65     84.71 o 
  12   2   8     1628.71     1735.57     69.65 o 
  14   2   8     1150.19     1306.39     62.12 o 
  16   2   8     1187.68     1221.68     73.41 o 
  18   2   8     1914.14     1825.93     82.83 o 
  20   2   8      260.59      225.89     48.94 o 
  22   2   8      169.21      233.42    139.30 o 
 -21   3   8     1461.43     1513.45    105.41 o 
 -19   3   8     1261.09     1376.03     77.18 o 
 -17   3   8       33.32        0.00     37.65 o 
 -15   3   8      176.54      242.83     33.88 o 
 -13   3   8     3065.16     3228.32    114.83 o 
 -11   3   8     7941.44     8180.91    267.30 o 
  -9   3   8     2789.51     2891.37     96.00 o 
  -7   3   8     1758.64     1771.34     60.24 o 
  -5   3   8     8557.42     8423.74    231.54 o 
  -3   3   8    15188.82    15710.51    417.89 o 
  -1   3   8    19376.02    20038.14    506.37 o 
   1   3   8    18192.24    18688.46    508.25 o 
   3   3   8       33.57       88.47     15.06 o 
   5   3   8     2477.09     2181.70     67.77 o 
   7   3   8     3980.28     2925.25    118.59 o 
   9   3   8    17304.77    16324.17    506.37 o 
  11   3   8      212.93      192.00     30.12 o 
  13   3   8     1638.13     1776.99     75.30 o 
  15   3   8      935.04     1025.91     60.24 o 
  17   3   8     1786.95     2012.29     96.00 o 
  19   3   8      293.36      297.42     62.12 o 
  21   3   8      121.50      250.36    182.59 o 
 -22   4   8        4.71       35.77    114.83 o 
 -20   4   8       30.14       11.29     47.06 o 
 -18   4   8      112.24      143.06     41.41 o 
 -16   4   8       18.96        9.41     35.77 o 
 -14   4   8      126.42      107.30     37.65 o 
 -12   4   8      226.47      229.65     32.00 o 
 -10   4   8      570.12      621.19     41.41 o 
  -8   4   8      289.09      240.95     28.24 o 
  -6   4   8      472.20      493.19     32.00 o 
  -4   4   8     1509.55     1690.39     58.35 o 
  -2   4   8     5951.50     6819.93    201.42 o 
   0   4   8     1044.12     1065.44     37.65 o 
   2   4   8      264.37      256.01     20.71 o 
   4   4   8      833.76      896.02     37.65 o 
   6   4   8      602.64      615.54     37.65 o 
   8   4   8      206.09      203.30     26.35 o 
  10   4   8       45.66       58.35     26.35 o 
  12   4   8     1689.53     1886.16     77.18 o 
  14   4   8       43.15       58.35     41.41 o 
  16   4   8      242.37      208.95     47.06 o 
  18   4   8      461.70      402.83     64.00 o 
 -19   5   8        9.92        0.00     82.83 o 
 -17   5   8     1476.24     1406.15     77.18 o 
 -15   5   8     8823.06     8611.98    314.36 o 
 -13   5   8     8327.48     8293.85    274.83 o 
 -11   5   8     5666.46     5522.96    163.77 o 
  -9   5   8      694.59      724.72     41.41 o 
  -7   5   8      325.02      348.24     32.00 o 
  -5   5   8     1134.50      980.73     54.59 o 
  -3   5   8     4146.68     4523.41    141.18 o 
  -1   5   8      187.11      118.59     22.59 o 
   1   5   8      552.67      696.49     33.88 o 
   3   5   8     2360.38     2219.35     82.83 o 
   5   5   8     4956.90     5270.72    161.89 o 
   7   5   8     1467.39     1485.21     64.00 o 
   9   5   8     2312.20     2524.30     90.36 o 
  11   5   8     2583.10     2413.24     94.12 o 
  13   5   8     7143.35     6981.82    286.12 o 
  15   5   8     3656.09     3665.03    150.59 o 
  17   5   8     2379.83     2379.35    114.83 o 
 -18   6   8      670.21      602.37     65.88 o 
 -16   6   8      865.22      984.50     75.30 o 
 -14   6   8      115.22        7.53     43.30 o 
 -12   6   8     3017.43     2872.54    105.41 o 
 -10   6   8     1502.02     1562.39     67.77 o 
  -8   6   8      584.29      609.90     43.30 o 
  -6   6   8      386.65      442.36     35.77 o 
  -4   6   8      185.71      156.24     28.24 o 
  -2   6   8        6.28        0.00     28.24 o 
   0   6   8       98.86       37.65     24.47 o 
   2   6   8      667.39      816.96     47.06 o 
   4   6   8     1031.88     1099.32     56.47 o 
   6   6   8     1142.01     1197.21     71.53 o 
   8   6   8     1058.43     1046.61     64.00 o 
  10   6   8     3579.78     3712.09    135.53 o 
  12   6   8      926.16      873.43     90.36 o 
  14   6   8     3363.98     3309.26    144.94 o 
  16   6   8      204.37      229.65     58.35 o 
 -17   7   8       77.09      931.79    259.77 o 
 -15   7   8       94.32       90.36     45.18 o 
 -13   7   8      168.13      154.36     43.30 o 
 -11   7   8      402.91      544.01     52.71 o 
  -9   7   8       46.45       39.53     43.30 o 
  -7   7   8       24.84       20.71     35.77 o 
  -5   7   8       66.77      103.53     37.65 o 
  -3   7   8     1513.63     1603.80     84.71 o 
  -1   7   8     1022.51     1056.03     64.00 o 
   1   7   8       39.59       73.41     43.30 o 
   3   7   8     1471.82     1396.74     69.65 o 
   5   7   8      172.73      135.53     47.06 o 
   7   7   8     1037.79     1296.97     88.47 o 
   9   7   8       17.74       73.41     45.18 o 
  11   7   8      637.43      617.43     67.77 o 
  13   7   8      496.70      583.54     73.41 o 
  15   7   8      479.30      640.02     97.88 o 
 -14   8   8     1599.30     1662.16    116.71 o 
 -12   8   8     1145.66     1133.20     99.77 o 
 -10   8   8     1151.17     1150.15     79.06 o 
  -8   8   8     3207.65     3392.08    165.65 o 
  -6   8   8      864.47     1025.91     69.65 o 
  -4   8   8     4795.67     4664.59    197.65 o 
  -2   8   8     1092.02     1315.80     96.00 o 
   0   8   8      888.51      958.14     77.18 o 
   2   8   8     3680.12     3237.73    158.12 o 
   4   8   8     1956.23     2417.00    139.30 o 
   6   8   8     4914.23     4858.47    192.00 o 
   8   8   8     1714.69     1840.99     97.88 o 
  10   8   8      841.95      811.31     71.53 o 
  12   8   8      772.96      696.49     86.59 o 
 -11   9   8       87.33       77.18    128.00 o 
  -9   9   8      392.40      431.07     64.00 o 
  -7   9   8       26.26      131.77     50.82 o 
  -5   9   8       11.27      137.42    103.53 o 
  -3   9   8      212.54      259.77     65.88 o 
  -1   9   8       38.11        0.00     62.12 o 
   1   9   8      521.49      594.84     69.65 o 
   3   9   8        1.94       65.88     54.59 o 
   5   9   8      274.39      325.66     71.53 o 
   7   9   8      115.28       71.53     65.88 o 
   9   9   8        1.87       77.18    163.77 o 
  -4  10   8       12.37      242.83    109.18 o 
  -2  10   8       81.91        0.00     82.83 o 
   0  10   8      145.67      218.36    154.36 o 
   2  10   8      124.26       82.83    107.30 o 
 -23   1   9     1066.63     1248.03     94.12 o 
 -21   1   9     1256.16     1281.91     75.30 o 
 -19   1   9      295.88      423.54     47.06 o 
 -17   1   9      191.55      128.00     30.12 o 
 -15   1   9       70.08       43.30     26.35 o 
 -13   1   9     1225.39     1193.44     47.06 o 
 -11   1   9      915.53      941.20     32.00 o 
  -9   1   9     8147.91     8241.15    210.83 o 
  -7   1   9      907.62      869.67     32.00 o 
  -5   1   9     8977.83     9114.58    233.42 o 
  -3   1   9      360.92      340.71     15.06 o 
  -1   1   9     1888.25     1633.92     54.59 o 
   1   1   9     4019.52     4327.64    126.12 o 
   3   1   9    11444.05    10535.79    278.60 o 
   5   1   9       30.54       18.82     11.29 o 
   7   1   9     5357.16     4866.00    122.36 o 
   9   1   9     1499.20     1438.15     47.06 o 
  11   1   9     9237.96     8950.81    246.59 o 
  13   1   9     2627.75     2360.53     79.06 o 
  15   1   9     7910.18     7550.31    261.65 o 
  17   1   9     3527.60     3414.67    111.06 o 
  19   1   9      432.34      297.42     39.53 o 
  21   1   9      523.73      483.78     90.36 o 
 -22   2   9      135.11       90.36    167.53 o 
 -20   2   9      132.01      203.30     47.06 o 
 -18   2   9       21.10       64.00     35.77 o 
 -16   2   9      463.23      551.54     43.30 o 
 -14   2   9       90.94       77.18     26.35 o 
 -12   2   9     4088.27     4385.99    135.53 o 
 -10   2   9    11591.41    12022.89    321.89 o 
  -8   2   9     2242.13     1799.57     67.77 o 
  -6   2   9        8.42       30.12     11.29 o 
  -4   2   9    19039.88    18682.82    508.25 o 
  -2   2   9       11.94       20.71     11.29 o 
   0   2   9     2468.98     2667.36     73.41 o 
   2   2   9      333.63      192.00     16.94 o 
   4   2   9     1708.27     2095.11     64.00 o 
   6   2   9     2426.22     2025.46     64.00 o 
   8   2   9     1292.71     1293.21     45.18 o 
  10   2   9      319.95      323.77     28.24 o 
  12   2   9      210.62      224.01     32.00 o 
  14   2   9     3124.61     3047.61    111.06 o 
  16   2   9     2851.12     2546.89    103.53 o 
  18   2   9      336.03      515.78     50.82 o 
  20   2   9      417.35      350.13     67.77 o 
 -21   3   9      722.27      899.79     99.77 o 
 -19   3   9       22.89       24.47     41.41 o 
 -17   3   9       32.51        0.00     43.30 o 
 -15   3   9      320.29      336.95     37.65 o 
 -13   3   9      843.87      954.38     52.71 o 
 -11   3   9     3057.05     2769.01    109.18 o 
  -9   3   9     2805.77     2945.96    103.53 o 
  -7   3   9    12196.81    13011.15    353.89 o 
  -5   3   9     2755.14     3160.55     97.88 o 
  -3   3   9       16.19        5.65     13.18 o 
  -1   3   9    14801.52    15507.21    410.36 o 
   1   3   9    13927.11    13269.04    376.48 o 
   3   3   9      399.53      496.95     24.47 o 
   5   3   9     1522.20     1824.05     54.59 o 
   7   3   9     2512.73     2392.53     73.41 o 
   9   3   9      527.12      683.31     37.65 o 
  11   3   9      323.08      310.60     37.65 o 
  13   3   9     8327.94     8468.92    308.71 o 
  15   3   9        2.24       13.18     33.88 o 
  17   3   9      222.64      276.71     47.06 o 
  19   3   9      106.85      173.18     48.94 o 
 -20   4   9      239.77      225.89     71.53 o 
 -18   4   9       48.47       16.94     37.65 o 
 -16   4   9      931.77     1121.91     62.12 o 
 -14   4   9     2712.55     2580.77     97.88 o 
 -12   4   9     1479.20     1558.63     64.00 o 
 -10   4   9     3362.48     3736.56    131.77 o 
  -8   4   9     3440.12     3297.96    107.30 o 
  -6   4   9    10557.56     7450.54    271.07 o 
  -4   4   9     9814.82    10091.55    274.83 o 
  -2   4   9    22188.82    22473.97    606.13 o 
   0   4   9     5742.34     5624.61    158.12 o 
   2   4   9      112.31      199.53     18.82 o 
   4   4   9     8715.37     8180.91    240.95 o 
   6   4   9     3416.58     3141.73     94.12 o 
   8   4   9    13574.02    13365.04    393.42 o 
  10   4   9       17.97       11.29     24.47 o 
  12   4   9     3233.84     2738.89    101.65 o 
  14   4   9     6376.59     6535.69    248.48 o 
  16   4   9     1577.36     1701.69    103.53 o 
  18   4   9      778.35      540.25     75.30 o 
 -19   5   9       89.21      160.00     62.12 o 
 -17   5   9      974.38     1010.85     77.18 o 
 -15   5   9     1398.83     1462.62     92.24 o 
 -13   5   9     3211.92     3230.20    103.53 o 
 -11   5   9     2173.17     2040.52     82.83 o 
  -9   5   9        4.03        5.65     24.47 o 
  -7   5   9      648.05      794.37     43.30 o 
  -5   5   9      458.96      389.66     32.00 o 
  -3   5   9      151.92      131.77     20.71 o 
  -1   5   9     4939.40     4395.40    144.94 o 
   1   5   9      308.74      335.07     28.24 o 
   3   5   9       19.09        9.41     18.82 o 
   5   5   9      881.77     1008.97     47.06 o 
   7   5   9     1523.55     1419.33     58.35 o 
   9   5   9     3535.44     3480.56    114.83 o 
  11   5   9     1503.62     1264.97     67.77 o 
  13   5   9       16.64        0.00     41.41 o 
  15   5   9        7.02       58.35     52.71 o 
  17   5   9        3.95       30.12     50.82 o 
 -18   6   9     3746.33     3951.16    173.18 o 
 -16   6   9     2884.63     2861.25    120.47 o 
 -14   6   9     3495.58     3516.32    133.65 o 
 -12   6   9     1528.39     1656.51     80.94 o 
 -10   6   9     5342.44     5428.84    186.36 o 
  -8   6   9     1817.61     1696.04     75.30 o 
  -6   6   9     2284.77     2228.76     80.94 o 
  -4   6   9     7729.31     6983.70    225.89 o 
  -2   6   9      379.92      470.60     35.77 o 
   0   6   9      734.99      820.73     39.53 o 
   2   6   9        7.80       22.59     26.35 o 
   4   6   9        6.91       18.82     26.35 o 
   6   6   9      268.00      233.42     43.30 o 
   8   6   9      356.24      382.13     47.06 o 
  10   6   9     2192.78     1852.28     80.94 o 
  12   6   9      893.02     1029.67     71.53 o 
  14   6   9      294.52      391.54     56.47 o 
  16   6   9     2530.78     2644.77    152.47 o 
 -17   7   9      161.76      173.18    169.42 o 
 -15   7   9      588.30      609.90     71.53 o 
 -13   7   9     3789.08     3689.50    161.89 o 
 -11   7   9     2525.93     2612.77    105.41 o 
  -9   7   9     2828.02     2746.42    107.30 o 
  -7   7   9      142.21      111.06     33.88 o 
  -5   7   9     1405.27     1419.33     64.00 o 
  -3   7   9     2724.77     2642.89    131.77 o 
  -1   7   9     4527.51     4365.29    165.65 o 
   1   7   9     4187.23     4826.47    224.01 o 
   3   7   9     3386.24     3363.85    144.94 o 
   5   7   9     1600.39     1752.51     86.59 o 
   7   7   9     1825.29     1639.57     84.71 o 
   9   7   9     1577.79     1568.04     82.83 o 
  11   7   9     2138.62     2144.05    141.18 o 
  13   7   9      899.86      973.20     86.59 o 
  15   7   9     1123.94     1206.62    160.00 o 
 -14   8   9      170.20       50.82    124.24 o 
 -12   8   9      477.61      468.72     65.88 o 
 -10   8   9       56.01      129.89     45.18 o 
  -8   8   9       12.69       43.30     43.30 o 
  -6   8   9       56.30       90.36     56.47 o 
  -4   8   9      207.60      163.77     56.47 o 
  -2   8   9      783.65      709.66     69.65 o 
   0   8   9      136.35       80.94     54.59 o 
   2   8   9     1205.23     1291.33     86.59 o 
   4   8   9     1254.29     1370.39     97.88 o 
   6   8   9       10.30       77.18     43.30 o 
   8   8   9      799.28      783.08     73.41 o 
  10   8   9       13.14       92.24     52.71 o 
  12   8   9        0.12       77.18     71.53 o 
  -9   9   9      944.50     1095.56     99.77 o 
  -7   9   9      494.65      446.13     58.35 o 
  -5   9   9     2665.84     2484.77    154.36 o 
  -3   9   9     3228.70     2985.49    137.42 o 
  -1   9   9     1067.66     1191.56     90.36 o 
   1   9   9      859.96     1212.27     88.47 o 
   3   9   9     1726.61     1884.28    114.83 o 
   5   9   9     1837.55     1705.45    124.24 o 
   7   9   9       15.60       32.00     65.88 o 
   9   9   9       90.47      150.59     77.18 o 
   0  10   9       73.91       47.06    156.24 o 
 -20   0  10      805.64     1044.73     77.18 o 
 -18   0  10      519.24      248.48     71.53 o 
 -16   0  10     2289.65     1942.64    101.65 o 
 -14   0  10    26257.68    11060.98    519.54 o 
 -12   0  10     4819.71     4500.82    171.30 o 
 -10   0  10     5294.29     5300.84    197.65 o 
  -8   0  10      996.14     1161.44     52.71 o 
  -6   0  10     4170.03     3704.56    139.30 o 
  -4   0  10     2002.91     1688.51     73.41 o 
  -2   0  10       29.27       37.65     20.71 o 
   0   0  10       56.56       47.06     11.29 o 
   2   0  10    35364.19    41307.38   1231.09 o 
   4   0  10      234.29      163.77     16.94 o 
   6   0  10    33803.39    35464.41   1148.26 o 
   8   0  10      786.18      832.02     43.30 o 
  10   0  10      701.17      636.25     45.18 o 
  12   0  10      536.74      555.31     43.30 o 
  14   0  10     1568.69     1488.98     71.53 o 
  16   0  10     5995.30     5923.91    212.71 o 
  18   0  10     1735.58     1650.86     96.00 o 
  20   0  10      832.99      835.79     82.83 o 
 -23   1  10      259.84      367.07    235.30 o 
 -21   1  10      239.24      124.24     67.77 o 
 -19   1  10       26.53       45.18     35.77 o 
 -17   1  10     1313.55     1221.68     52.71 o 
 -15   1  10     5275.16     5560.61    154.36 o 
 -13   1  10     1258.10     1199.09     39.53 o 
 -11   1  10      159.48      137.42     18.82 o 
  -9   1  10     1919.22     2042.40     54.59 o 
  -7   1  10       26.75       15.06     11.29 o 
  -5   1  10      618.49      892.26     30.12 o 
  -3   1  10     4481.55     4834.00    144.94 o 
  -1   1  10     1634.27     1526.63     50.82 o 
   1   1  10       37.76       80.94     11.29 o 
   3   1  10      307.58      600.49     28.24 o 
   5   1  10     7012.28     8988.46    246.59 o 
   7   1  10       62.39       30.12     15.06 o 
   9   1  10     1206.57     1325.21     45.18 o 
  11   1  10        3.81       22.59     20.71 o 
  13   1  10     6911.80     6735.23    199.53 o 
  15   1  10     7041.66     7006.29    207.06 o 
  17   1  10       80.95       33.88     37.65 o 
  19   1  10       96.43       86.59     39.53 o 
  21   1  10      290.26      242.83    126.12 o 
 -22   2  10     1365.37     1306.39    118.59 o 
 -20   2  10     1028.77     1044.73     80.94 o 
 -18   2  10     1138.77     1428.74     79.06 o 
 -16   2  10       35.96       24.47     37.65 o 
 -14   2  10     2738.21     2923.37    105.41 o 
 -12   2  10     4240.09     4284.34    146.83 o 
 -10   2  10      306.43      289.89     22.59 o 
  -8   2  10     3413.04     4118.69    114.83 o 
  -6   2  10      388.44      231.54     16.94 o 
  -4   2  10    12530.03    13427.16    357.66 o 
  -2   2  10    22474.58    22948.34    604.25 o 
   0   2  10     1200.49     1679.10     48.94 o 
   2   2  10     7661.35     8169.62    208.95 o 
   4   2  10     2867.52     2477.24     77.18 o 
   6   2  10     1389.96     1359.09     47.06 o 
   8   2  10     6718.16     6861.35    188.24 o 
  10   2  10      752.80      830.14     41.41 o 
  12   2  10      182.17       43.30     41.41 o 
  14   2  10      441.68      399.07     41.41 o 
  16   2  10      316.36      374.60     45.18 o 
  18   2  10     2741.46     2825.48    112.94 o 
  20   2  10     1086.30     1415.56     80.94 o 
 -21   3  10       81.53       47.06     60.24 o 
 -19   3  10     1145.11     1268.74     92.24 o 
 -17   3  10      317.22      314.36     41.41 o 
 -15   3  10       12.36       20.71     26.35 o 
 -13   3  10       11.29        1.88     28.24 o 
 -11   3  10      993.40     1033.44     48.94 o 
  -9   3  10       64.78       86.59     20.71 o 
  -7   3  10     2653.50     2418.88     77.18 o 
  -5   3  10     6695.30     6759.70    197.65 o 
  -3   3  10    16438.76    17210.78    464.95 o 
  -1   3  10     8780.97     9131.52    246.59 o 
   1   3  10    12975.35    13555.16    419.78 o 
   3   3  10    13947.87    12497.25    323.77 o 
   5   3  10    11871.51    11810.18    320.01 o 
   7   3  10     3963.33     3873.98    111.06 o 
   9   3  10     1873.38     1933.22     69.65 o 
  11   3  10      146.22      184.48     30.12 o 
  13   3  10       67.90       90.36     32.00 o 
  15   3  10      995.20     1104.97     65.88 o 
  17   3  10     2409.07     2160.99     97.88 o 
  19   3  10      412.20      419.78     62.12 o 
 -20   4  10        0.29       37.65     56.47 o 
 -18   4  10       54.95        0.00     56.47 o 
 -16   4  10      577.97      777.43     64.00 o 
 -14   4  10       33.01       48.94     28.24 o 
 -12   4  10        2.10        3.76     24.47 o 
 -10   4  10       15.73       48.94     22.59 o 
  -8   4  10      746.76      843.32     41.41 o 
  -6   4  10      117.64       48.94     20.71 o 
  -4   4  10      761.30      570.37     33.88 o 
  -2   4  10      329.03      384.01     24.47 o 
   0   4  10      229.46      225.89     28.24 o 
   2   4  10      191.13      254.12     20.71 o 
   4   4  10      454.32      444.25     26.35 o 
   6   4  10     1208.84     1238.62     47.06 o 
   8   4  10      864.75      658.84     43.30 o 
  10   4  10      747.78      760.49     50.82 o 
  12   4  10      823.65      788.73     50.82 o 
  14   4  10      218.08      271.07     45.18 o 
  16   4  10       93.16      103.53     47.06 o 
  18   4  10       88.34       84.71     62.12 o 
 -19   5  10      387.18      320.01     62.12 o 
 -17   5  10      589.08      734.14     71.53 o 
 -15   5  10     5014.35     4977.06    180.71 o 
 -13   5  10     7142.21     6654.28    235.30 o 
 -11   5  10     3820.10     3905.98    129.89 o 
  -9   5  10      233.06      248.48     35.77 o 
  -7   5  10     7648.78     8273.15    269.18 o 
  -5   5  10    13209.80    13107.15    419.78 o 
  -3   5  10     6588.06     6740.87    205.18 o 
  -1   5  10      312.54      378.36     28.24 o 
   1   5  10     1812.32     2014.17     69.65 o 
   3   5  10     1034.09      997.67     43.30 o 
   5   5  10     8465.28     8278.79    248.48 o 
   7   5  10     8874.59     8461.39    271.07 o 
   9   5  10       24.30        5.65     28.24 o 
  11   5  10      126.47      120.47     33.88 o 
  13   5  10     1258.38     1118.15     75.30 o 
  15   5  10     4483.17     4438.70    195.77 o 
  17   5  10     1434.83     1312.03    103.53 o 
 -18   6  10      732.08      850.84    128.00 o 
 -16   6  10      507.25      547.78     71.53 o 
 -14   6  10     3092.92     3243.37    158.12 o 
 -12   6  10      188.44       90.36     37.65 o 
 -10   6  10      351.28      466.84     41.41 o 
  -8   6  10      766.29      835.79     48.94 o 
  -6   6  10     5097.21     5039.18    175.06 o 
  -4   6  10     4700.60     4568.58    146.83 o 
  -2   6  10     9419.74     9201.17    295.54 o 
   0   6  10     1054.47      992.02     43.30 o 
   2   6  10      958.48     1007.08     62.12 o 
   4   6  10       10.70       37.65     30.12 o 
   6   6  10      326.49      402.83     47.06 o 
   8   6  10     1757.82     1679.10     88.47 o 
  10   6  10      323.32      308.71     47.06 o 
  12   6  10     1498.55     1509.68     88.47 o 
  14   6  10     3869.74     3653.74    150.59 o 
  16   6  10      819.89      980.73    111.06 o 
 -15   7  10      354.89      419.78     64.00 o 
 -13   7  10       40.57      112.94     58.35 o 
 -11   7  10      210.12      131.77     43.30 o 
  -9   7  10     1440.26     1438.15     80.94 o 
  -7   7  10        3.85        0.00     39.53 o 
  -5   7  10      107.65      124.24     32.00 o 
  -3   7  10      661.05      813.20     47.06 o 
  -1   7  10      872.32     1136.97     64.00 o 
   1   7  10     2032.29     2234.41    107.30 o 
   3   7  10     1247.89     1383.56     69.65 o 
   5   7  10        6.69       18.82     37.65 o 
   7   7  10      141.32      205.18     47.06 o 
   9   7  10      103.51       28.24     43.30 o 
  11   7  10      637.73      519.54     67.77 o 
  13   7  10       25.09        0.00     64.00 o 
 -14   8  10      313.95       97.88    137.42 o 
 -12   8  10      153.80      176.95     54.59 o 
 -10   8  10      706.24      800.02     71.53 o 
  -8   8  10       29.45       30.12     43.30 o 
  -6   8  10     3570.32     3774.21    156.24 o 
  -4   8  10     7176.58     6853.82    272.95 o 
  -2   8  10     8549.81     8367.27    327.54 o 
   0   8  10     3440.49     3169.96    154.36 o 
   2   8  10     2766.34     3015.60    135.53 o 
   4   8  10     2316.60     2225.00    122.36 o 
   6   8  10     3496.37     3508.79    154.36 o 
   8   8  10      121.53      101.65     50.82 o 
  10   8  10     1628.13     1622.63    118.59 o 
  12   8  10      109.02       86.59     94.12 o 
  -9   9  10      347.48      284.24     75.30 o 
  -7   9  10       13.27       30.12     58.35 o 
  -5   9  10      843.63      954.38    101.65 o 
  -3   9  10      632.93      645.66     86.59 o 
  -1   9  10        8.04       15.06     52.71 o 
   1   9  10       39.20       48.94     54.59 o 
   3   9  10       58.53      109.18     62.12 o 
   5   9  10      187.26      263.54     79.06 o 
   7   9  10      103.16       62.12     82.83 o 
   9   9  10      310.00      229.65     82.83 o 
   0  10  10      184.58      227.77    161.89 o 
 -23   1  11      187.42      208.95    122.36 o 
 -21   1  11      543.07      692.72     88.47 o 
 -19   1  11     1978.37     1726.16    128.00 o 
 -17   1  11     8912.79     9651.06    325.66 o 
 -15   1  11    12527.37    11268.04    344.48 o 
 -13   1  11     2776.96     2936.54     77.18 o 
 -11   1  11     3914.45     3665.03     99.77 o 
  -9   1  11       47.27       20.71     13.18 o 
  -7   1  11     2859.06     2789.72     77.18 o 
  -5   1  11    14709.97    16068.17    457.42 o 
  -3   1  11    19536.01    10268.49    581.66 o 
  -1   1  11       17.36       22.59     13.18 o 
   1   1  11    13923.04    14193.29    378.36 o 
   3   1  11    11484.17    12691.14    338.83 o 
   5   1  11    16265.37    16794.77    508.25 o 
   7   1  11       36.06       24.47     15.06 o 
   9   1  11       28.49       24.47     22.59 o 
  11   1  11       55.11       41.41     22.59 o 
  13   1  11      729.74      875.32     43.30 o 
  15   1  11     2419.69     2471.59     92.24 o 
  17   1  11     3095.42     3275.38     92.24 o 
  19   1  11      650.30      651.31     54.59 o 
 -22   2  11        4.45        0.00    116.71 o 
 -20   2  11      402.42      395.30     64.00 o 
 -18   2  11      269.64      272.95     43.30 o 
 -16   2  11     1712.58     1701.69     77.18 o 
 -14   2  11      150.71      190.12     32.00 o 
 -12   2  11     1230.79     1249.91     56.47 o 
 -10   2  11     1081.55      905.43     35.77 o 
  -8   2  11       53.86       62.12     15.06 o 
  -6   2  11     1701.35     1389.21     45.18 o 
  -4   2  11      314.26      378.36     18.82 o 
  -2   2  11     1279.14     1219.80     39.53 o 
   0   2  11      125.63       64.00     13.18 o 
   2   2  11    13294.05    12181.01    353.89 o 
   4   2  11     9236.89     9709.42    250.36 o 
   6   2  11     1145.19     1349.68     47.06 o 
   8   2  11       47.02       82.83     18.82 o 
  10   2  11    11219.99    11691.59    336.95 o 
  12   2  11     1221.49     1199.09     54.59 o 
  14   2  11     3141.15     3047.61    112.94 o 
  16   2  11     1113.24     1172.74     71.53 o 
  18   2  11      174.71      282.36     48.94 o 
  20   2  11       44.85       35.77     62.12 o 
 -21   3  11     1693.09     1733.69    118.59 o 
 -19   3  11     1812.34     1895.58     99.77 o 
 -17   3  11      674.35      865.90     77.18 o 
 -15   3  11        2.03        0.00     30.12 o 
 -13   3  11      501.63      525.19     43.30 o 
 -11   3  11     2605.62     2652.30    103.53 o 
  -9   3  11       90.79       39.53     20.71 o 
  -7   3  11    10232.25    10311.79    297.42 o 
  -5   3  11     1583.92     1908.75     60.24 o 
  -3   3  11     1141.02     1421.21     43.30 o 
  -1   3  11      429.95      284.24     20.71 o 
   1   3  11       57.05       65.88     15.06 o 
   3   3  11      807.30      775.55     32.00 o 
   5   3  11      934.09     1025.91     41.41 o 
   7   3  11     1274.58     1270.62     48.94 o 
   9   3  11      196.85      229.65     30.12 o 
  11   3  11      460.45      472.48     39.53 o 
  13   3  11      663.56      719.08     50.82 o 
  15   3  11      340.72      276.71     43.30 o 
  17   3  11      381.92      301.18     48.94 o 
  19   3  11       47.24       39.53     48.94 o 
 -20   4  11     1159.86     1315.80     99.77 o 
 -18   4  11       63.11       48.94     47.06 o 
 -16   4  11     3047.08     3021.25    133.65 o 
 -14   4  11     4626.21     4805.77    178.83 o 
 -12   4  11     3611.25     3838.21    144.94 o 
 -10   4  11      512.93      585.43     43.30 o 
  -8   4  11     4095.53     3883.39    124.24 o 
  -6   4  11     3613.08     3188.79    103.53 o 
  -4   4  11     6565.52     6951.70    216.48 o 
  -2   4  11    11070.25    11650.17    365.19 o 
   0   4  11    11065.55     7141.82    242.83 o 
   2   4  11    17233.76    18159.51    489.42 o 
   4   4  11     5380.01     6089.56    169.42 o 
   6   4  11    20072.17    19426.37    521.42 o 
   8   4  11     3530.72     3785.51    122.36 o 
  10   4  11      371.12      406.60     37.65 o 
  12   4  11     3755.69     3770.45    146.83 o 
  14   4  11     3128.84     3028.78    120.47 o 
  16   4  11       86.81       24.47     60.24 o 
  18   4  11      356.73      474.36     65.88 o 
 -19   5  11        1.99       30.12     56.47 o 
 -17   5  11       45.14       71.53     50.82 o 
 -15   5  11      615.84      532.72     58.35 o 
 -13   5  11     1422.13     1729.93     80.94 o 
 -11   5  11      822.95      864.02     56.47 o 
  -9   5  11     1530.28     1520.98     69.65 o 
  -7   5  11     6629.94     6121.56    235.30 o 
  -5   5  11      218.40        0.00     32.00 o 
  -3   5  11      475.28      536.48     37.65 o 
  -1   5  11     1303.72     1300.74     50.82 o 
   1   5  11      690.44      726.61     35.77 o 
   3   5  11       86.59       80.94     22.59 o 
   5   5  11     1245.71     1174.62     62.12 o 
   7   5  11     1776.54     1586.86     64.00 o 
   9   5  11       26.15       32.00     28.24 o 
  11   5  11      208.58      160.00     43.30 o 
  13   5  11     1682.43     1664.04     84.71 o 
  15   5  11      388.69      451.78     58.35 o 
  17   5  11      109.98      122.36     62.12 o 
 -18   6  11     2097.63     2208.05    171.30 o 
 -16   6  11     1691.32     1718.63    118.59 o 
 -14   6  11      599.60      587.31     60.24 o 
 -12   6  11     1072.04     1221.68     73.41 o 
 -10   6  11     2445.70     2740.77    112.94 o 
  -8   6  11      946.43      990.14     60.24 o 
  -6   6  11        6.83       47.06     32.00 o 
  -4   6  11      425.57      519.54     37.65 o 
  -2   6  11      107.04      167.53     32.00 o 
   0   6  11      873.66     1140.73     47.06 o 
   2   6  11       16.54        0.00     33.88 o 
   4   6  11      715.40      948.73     56.47 o 
   6   6  11      814.49      986.38     62.12 o 
   8   6  11       16.89       28.24     37.65 o 
  10   6  11     2482.01     2481.00    111.06 o 
  12   6  11      202.59      267.30     50.82 o 
  14   6  11      191.98      308.71     62.12 o 
  16   6  11      373.81      547.78    109.18 o 
 -15   7  11      112.81      105.41     62.12 o 
 -13   7  11       19.31        5.65     43.30 o 
 -11   7  11      291.68      288.01     48.94 o 
  -9   7  11     1463.14     1317.68     77.18 o 
  -7   7  11     3870.84     3811.86    165.65 o 
  -5   7  11     5594.53     5784.61    224.01 o 
  -3   7  11     2521.23     2187.35     94.12 o 
  -1   7  11       13.09       47.06     60.24 o 
   1   7  11      513.16      506.37     48.94 o 
   3   7  11     1755.84     1705.45     92.24 o 
   5   7  11     8505.72     8431.27    303.07 o 
   7   7  11     2336.02     2162.88    111.06 o 
   9   7  11     2186.50     2159.11    103.53 o 
  11   7  11     1038.63     1204.74     90.36 o 
  13   7  11     1367.94     1803.34    146.83 o 
 -12   8  11        1.86        0.00     71.53 o 
 -10   8  11      157.26      210.83     52.71 o 
  -8   8  11       16.16        1.88     43.30 o 
  -6   8  11       52.65       71.53     41.41 o 
  -4   8  11        1.04       41.41     48.94 o 
  -2   8  11       11.91       77.18     56.47 o 
   0   8  11      731.41      687.08     82.83 o 
   2   8  11      372.27      414.13     69.65 o 
   4   8  11      325.36      410.36     71.53 o 
   6   8  11      148.77      152.47     52.71 o 
   8   8  11       85.21       50.82     52.71 o 
  10   8  11      182.93      233.42     60.24 o 
 -11   9  11       11.82        0.00    141.18 o 
  -9   9  11        9.31      227.77    105.41 o 
  -7   9  11       22.57        0.00     77.18 o 
  -5   9  11     2401.31     2119.58    144.94 o 
  -3   9  11     1619.99     1765.69    126.12 o 
  -1   9  11      426.52      577.90     88.47 o 
   1   9  11     1447.47     1586.86    120.47 o 
   3   9  11     2525.67     2695.60    190.12 o 
   5   9  11     3231.76     3186.90    404.72 o 
 -20   0  12      343.28      470.60    112.94 o 
 -18   0  12      368.33      374.60     84.71 o 
 -16   0  12     2382.48     2601.48    137.42 o 
 -14   0  12    16115.74    16839.95    673.90 o 
 -12   0  12     3749.44     3921.04    152.47 o 
 -10   0  12     2477.86     2486.65     99.77 o 
  -8   0  12    13251.22    12841.73    461.19 o 
  -6   0  12    45707.00    49281.22   1993.46 o 
  -4   0  12    38172.31    41557.74   1778.87 o 
  -2   0  12     3228.50     2460.30    141.18 o 
   0   0  12    14068.35    16301.58    666.37 o 
   2   0  12      416.88      348.24     26.35 o 
   4   0  12     7173.78     7173.83    225.89 o 
   6   0  12     1129.70     1351.56     54.59 o 
   8   0  12     7182.20     6471.69    246.59 o 
  10   0  12     1141.77     1268.74     60.24 o 
  12   0  12     2349.54     2296.53     92.24 o 
  14   0  12    11952.19    12231.83    459.31 o 
  16   0  12     1969.68     1718.63     82.83 o 
  18   0  12       16.46       47.06     54.59 o 
  20   0  12      389.28      361.42     92.24 o 
 -23   1  12        1.19        0.00    111.06 o 
 -21   1  12      486.13      397.19    122.36 o 
 -19   1  12       95.13       64.00     52.71 o 
 -17   1  12      810.39      888.49     64.00 o 
 -15   1  12     1800.08     2034.87     94.12 o 
 -13   1  12     3402.24     3439.14    107.30 o 
 -11   1  12     2179.68     2102.64     77.18 o 
  -9   1  12      388.43      342.60     22.59 o 
  -7   1  12      291.40      391.54     22.59 o 
  -5   1  12    20662.67    20552.04    562.84 o 
  -3   1  12     3779.04     4402.93    143.06 o 
  -1   1  12     8727.88    10381.44    333.18 o 
   1   1  12       68.50       20.71     11.29 o 
   3   1  12       97.03      175.06     15.06 o 
   5   1  12     5345.37     6014.27    167.53 o 
   7   1  12     3599.02     3973.75    120.47 o 
   9   1  12     1017.34      997.67     43.30 o 
  11   1  12      435.49      464.95     39.53 o 
  13   1  12     2887.86     3006.19     90.36 o 
  15   1  12     8084.78     7311.24    246.59 o 
  17   1  12      422.09      470.60     45.18 o 
  19   1  12        1.87       71.53     41.41 o 
 -22   2  12     1612.86      826.37    150.59 o 
 -20   2  12      924.89      967.55    178.83 o 
 -18   2  12     4908.80     5731.91    225.89 o 
 -16   2  12     1244.29     1498.39     71.53 o 
 -14   2  12      377.28      423.54     39.53 o 
 -12   2  12      756.93      888.49     48.94 o 
 -10   2  12     2435.34     2546.89     86.59 o 
  -8   2  12     2719.74     2507.36     82.83 o 
  -6   2  12       73.99        0.00     18.82 o 
  -4   2  12     3059.53     2836.78     84.71 o 
  -2   2  12     2469.71     2689.95     86.59 o 
   0   2  12     4277.31     4033.98    107.30 o 
   2   2  12     7959.14     8997.87    231.54 o 
   4   2  12    17157.46    17653.14    506.37 o 
   6   2  12     8813.97     9024.22    246.59 o 
   8   2  12      304.00      325.66     32.00 o 
  10   2  12      232.31      235.30     28.24 o 
  12   2  12     5268.35     5511.67    180.71 o 
  14   2  12      458.97      495.07     45.18 o 
  16   2  12      883.69      858.37     60.24 o 
  18   2  12       71.38      128.00     50.82 o 
  20   2  12      211.73      402.83     75.30 o 
 -21   3  12        7.64        0.00     77.18 o 
 -19   3  12      310.58      367.07     58.35 o 
 -17   3  12     5491.50     5282.01    190.12 o 
 -15   3  12     2844.52     2449.00    122.36 o 
 -13   3  12     1912.54     1756.28     82.83 o 
 -11   3  12     2279.32     2225.00     97.88 o 
  -9   3  12     4049.68     4039.63    156.24 o 
  -7   3  12       63.90       69.65     20.71 o 
  -5   3  12     9899.40     9963.54    299.30 o 
  -3   3  12     1028.05      976.97     39.53 o 
  -1   3  12     7161.48     7202.06    193.89 o 
   1   3  12     1281.19     1251.80     41.41 o 
   3   3  12    29874.22    29896.28    788.73 o 
   5   3  12     7596.03     7060.88    193.89 o 
   7   3  12     8507.77     8435.03    261.65 o 
   9   3  12     2592.09     2599.59     92.24 o 
  11   3  12     6869.41     6038.74    197.65 o 
  13   3  12     2388.74     2464.06     97.88 o 
  15   3  12       14.11       32.00     37.65 o 
  17   3  12      185.36      229.65     47.06 o 
  19   3  12      674.01      783.08     86.59 o 
 -20   4  12      138.31      105.41     54.59 o 
 -18   4  12     2108.26     2193.00    126.12 o 
 -16   4  12      432.51      649.43     60.24 o 
 -14   4  12       26.17       41.41     33.88 o 
 -12   4  12      107.75       60.24     32.00 o 
 -10   4  12      218.63      156.24     32.00 o 
  -8   4  12        0.72        0.00     30.12 o 
  -6   4  12     2204.78     2223.11     86.59 o 
  -4   4  12        6.21        5.65     20.71 o 
  -2   4  12       79.99       37.65     20.71 o 
   0   4  12      183.97      233.42     22.59 o 
   2   4  12      686.48      724.72     32.00 o 
   4   4  12      696.71      752.96     35.77 o 
   6   4  12       33.33       50.82     26.35 o 
   8   4  12      210.71      144.94     28.24 o 
  10   4  12      168.02      229.65     37.65 o 
  12   4  12      413.03      508.25     45.18 o 
  14   4  12      134.69       77.18     39.53 o 
  16   4  12      542.39      698.37     60.24 o 
  18   4  12        4.79       43.30     58.35 o 
 -19   5  12      227.23      197.65     69.65 o 
 -17   5  12      116.38      161.89     52.71 o 
 -15   5  12     1338.47     1396.74     82.83 o 
 -13   5  12     5922.66     5280.13    199.53 o 
 -11   5  12      702.23      888.49     65.88 o 
  -9   5  12      272.89      267.30     37.65 o 
  -7   5  12     1209.62     1191.56     60.24 o 
  -5   5  12     6075.53     5993.56    210.83 o 
  -3   5  12     4193.19     4662.70    201.42 o 
  -1   5  12       23.84        7.53     22.59 o 
   1   5  12     2091.88     1709.22     84.71 o 
   3   5  12       66.75       56.47     22.59 o 
   5   5  12      643.27      835.79     50.82 o 
   7   5  12     4580.02     4698.47    163.77 o 
   9   5  12      490.22      515.78     41.41 o 
  11   5  12       41.05       11.29     33.88 o 
  13   5  12      509.59      690.84     62.12 o 
  15   5  12     2360.13     2571.36    129.89 o 
  17   5  12     1422.12     1504.04    139.30 o 
 -18   6  12     1019.02     1185.91    129.89 o 
 -16   6  12      521.68      645.66     64.00 o 
 -14   6  12     2288.01     2093.23    107.30 o 
 -12   6  12     1535.06     1584.98     86.59 o 
 -10   6  12     1061.47      845.20     69.65 o 
  -8   6  12     2986.72     3075.84    122.36 o 
  -6   6  12     1506.38     1253.68     65.88 o 
  -4   6  12       49.61       64.00     32.00 o 
  -2   6  12     4605.85     4463.17    178.83 o 
   0   6  12      521.41      442.36     37.65 o 
   2   6  12     2628.09     2622.18     92.24 o 
   4   6  12     4774.37     4273.05    176.95 o 
   6   6  12      399.48      528.95     47.06 o 
   8   6  12       35.37        0.00     47.06 o 
  10   6  12       60.74       39.53     47.06 o 
  12   6  12     1803.75     1775.10     88.47 o 
  14   6  12      667.25      685.19     67.77 o 
  16   6  12      889.21      852.73    112.94 o 
 -15   7  12     2321.03     2386.88    160.00 o 
 -13   7  12       12.69       11.29     47.06 o 
 -11   7  12     1291.13     1150.15     79.06 o 
  -9   7  12      142.29      141.18     41.41 o 
  -7   7  12      314.48      274.83     43.30 o 
  -5   7  12      199.76      192.00     41.41 o 
  -3   7  12      244.94      325.66     43.30 o 
  -1   7  12       43.83       18.82     45.18 o 
   1   7  12      413.58      451.78     54.59 o 
   3   7  12      131.62      111.06     52.71 o 
   5   7  12     1834.71     1790.16     88.47 o 
   7   7  12        8.33       64.00     45.18 o 
   9   7  12      295.41      327.54     54.59 o 
  11   7  12      168.62      214.59     58.35 o 
  13   7  12       33.87      124.24    148.71 o 
 -12   8  12        9.06       79.06     52.71 o 
 -10   8  12      562.06      581.66     62.12 o 
  -8   8  12       23.29       97.88     58.35 o 
  -6   8  12        9.41       33.88     41.41 o 
  -4   8  12        9.56      120.47     52.71 o 
  -2   8  12       13.42       48.94     60.24 o 
   0   8  12      175.53      225.89     65.88 o 
   2   8  12     1435.18     1451.33    143.06 o 
   4   8  12     5492.64     5362.96    312.48 o 
   6   8  12     1304.46     1385.45    105.41 o 
   8   8  12     1122.77     1202.85    101.65 o 
  10   8  12      608.65      677.66    114.83 o 
  -7   9  12        5.50       62.12     80.94 o 
  -5   9  12      523.77      434.83     84.71 o 
  -3   9  12      651.15      673.90     96.00 o 
  -1   9  12       25.62       37.65     67.77 o 
   1   9  12       35.56      156.24    111.06 o 
   3   9  12      616.98      630.60    114.83 o 
   5   9  12       88.13      152.47     99.77 o 
 -23   1  13      539.39      538.37    144.94 o 
 -21   1  13       45.33        0.00    109.18 o 
 -19   1  13      618.88      672.02     62.12 o 
 -17   1  13      824.67      928.02     67.77 o 
 -15   1  13     2966.54     3149.25    141.18 o 
 -13   1  13     2322.01     2420.77     84.71 o 
 -11   1  13    21245.92    22647.15    662.60 o 
  -9   1  13     4012.13     4128.10    131.77 o 
  -7   1  13    17382.84    18040.92    581.66 o 
  -5   1  13     3436.06     3345.02    112.94 o 
  -3   1  13    10270.14    11181.46    329.42 o 
  -1   1  13     2990.52     2898.90     92.24 o 
   1   1  13     2562.02     2345.47     73.41 o 
   3   1  13     2169.08     2115.82     64.00 o 
   5   1  13     2450.40     1942.64     75.30 o 
   7   1  13     3074.80     3092.78    105.41 o 
   9   1  13    10794.46    11053.45    316.24 o 
  11   1  13     9843.34    10148.02    318.13 o 
  13   1  13      850.48      864.02     48.94 o 
  15   1  13     1016.56     1088.03     56.47 o 
  17   1  13       23.97       48.94     48.94 o 
  19   1  13     1190.64     1155.79     71.53 o 
 -22   2  13        6.65       18.82     79.06 o 
 -20   2  13     1472.79     1453.21    128.00 o 
 -18   2  13     2460.86     2706.89    148.71 o 
 -16   2  13     3264.77     2789.72    128.00 o 
 -14   2  13      490.17      468.72     45.18 o 
 -12   2  13      183.62      352.01     35.77 o 
 -10   2  13     1587.63     1912.52     69.65 o 
  -8   2  13      762.80      790.61     37.65 o 
  -6   2  13     8928.46     8849.16    261.65 o 
  -4   2  13     3875.54     3973.75    124.24 o 
  -2   2  13      714.53      636.25     32.00 o 
   0   2  13        8.73       11.29     15.06 o 
   2   2  13    12419.51    12928.32    387.77 o 
   4   2  13     4973.62     5415.66    161.89 o 
   6   2  13     1573.02     1302.62     47.06 o 
   8   2  13     3708.08     3887.16    120.47 o 
  10   2  13     5963.57     6029.33    180.71 o 
  12   2  13     5136.27     5248.13    161.89 o 
  14   2  13     5673.24     5556.84    192.00 o 
  16   2  13     2662.84     2684.30    107.30 o 
  18   2  13      466.35      636.25     60.24 o 
 -21   3  13      120.01        0.00     97.88 o 
 -19   3  13       20.31       65.88     77.18 o 
 -17   3  13      951.77     1050.38     73.41 o 
 -15   3  13       51.98       71.53     33.88 o 
 -13   3  13       94.24      126.12     32.00 o 
 -11   3  13     4155.18     4417.99    173.18 o 
  -9   3  13      277.75      220.24     30.12 o 
  -7   3  13      123.83      129.89     22.59 o 
  -5   3  13      880.90      769.90     41.41 o 
  -3   3  13      204.32      250.36     24.47 o 
  -1   3  13      315.17      267.30     22.59 o 
   1   3  13     2962.54     2814.19     86.59 o 
   3   3  13      330.40      288.01     32.00 o 
   5   3  13      973.22      995.79     41.41 o 
   7   3  13     4514.75     4585.53    141.18 o 
   9   3  13       11.02        9.41     24.47 o 
  11   3  13     5149.09     4547.88    156.24 o 
  13   3  13     8026.37     7830.78    257.89 o 
  15   3  13      706.07      681.43     56.47 o 
  17   3  13      161.95      105.41     56.47 o 
  19   3  13       13.94        9.41     97.88 o 
 -20   4  13     1394.40     1458.86    118.59 o 
 -18   4  13      812.40      918.61     73.41 o 
 -16   4  13      753.60      719.08     67.77 o 
 -14   4  13     6511.46     6733.34    265.42 o 
 -12   4  13     4023.47     4007.63    178.83 o 
 -10   4  13     2512.50     2437.71     97.88 o 
  -8   4  13     9847.11    10554.62    399.07 o 
  -6   4  13     5370.21     5620.85    195.77 o 
  -4   4  13       20.58       41.41     20.71 o 
  -2   4  13     3724.74     3520.09    116.71 o 
   0   4  13     1357.17     1498.39     58.35 o 
   2   4  13     3675.13     3563.38    109.18 o 
   4   4  13     1743.94     1748.75     69.65 o 
   6   4  13     9874.69     9747.07    282.36 o 
   8   4  13      179.41      173.18     30.12 o 
  10   4  13      350.91      481.89     48.94 o 
  12   4  13     1445.32     1432.51     73.41 o 
  14   4  13      329.84      171.30     48.94 o 
  16   4  13      855.23      946.85     67.77 o 
  18   4  13      106.71        0.00     99.77 o 
 -19   5  13      472.06      528.95    111.06 o 
 -17   5  13        6.26       47.06     48.94 o 
 -15   5  13     3095.72     3162.43    128.00 o 
 -13   5  13      696.37      670.13     58.35 o 
 -11   5  13        6.26       52.71     32.00 o 
  -9   5  13      160.36      276.71     47.06 o 
  -7   5  13      494.34      649.43     48.94 o 
  -5   5  13      210.95      252.24     33.88 o 
  -3   5  13     2386.37     2588.30    124.24 o 
  -1   5  13      168.83      186.36     28.24 o 
   1   5  13     2719.89     2834.89    101.65 o 
   3   5  13       14.80       41.41     30.12 o 
   5   5  13      352.24      303.07     43.30 o 
   7   5  13     2060.11     1970.87     79.06 o 
   9   5  13      897.45      933.67     56.47 o 
  11   5  13      742.34      929.91     65.88 o 
  13   5  13      449.42      423.54     56.47 o 
  15   5  13      273.95      229.65     58.35 o 
 -18   6  13      342.70      141.18    173.18 o 
 -16   6  13      743.73      739.78     82.83 o 
 -14   6  13       86.03      107.30     50.82 o 
 -12   6  13      224.05      244.71     47.06 o 
 -10   6  13     3843.08     3369.50    131.77 o 
  -8   6  13     1186.49     1168.97     65.88 o 
  -6   6  13     1999.09     1999.11     92.24 o 
  -4   6  13       54.29       32.00     32.00 o 
  -2   6  13       50.11       65.88     37.65 o 
   0   6  13       30.83       32.00     28.24 o 
   2   6  13     1209.58     1089.91     60.24 o 
   4   6  13      958.91     1014.61     67.77 o 
   6   6  13       50.26       52.71     39.53 o 
   8   6  13       44.99        7.53     56.47 o 
  10   6  13      817.23      960.02     77.18 o 
  12   6  13      605.72      545.90     82.83 o 
  14   6  13     1329.32     1458.86     88.47 o 
 -15   7  13     1658.29     1432.51    160.00 o 
 -13   7  13      243.66      190.12     50.82 o 
 -11   7  13     1554.77     1315.80     86.59 o 
  -9   7  13      800.65      766.14     60.24 o 
  -7   7  13     2057.56     2140.29     96.00 o 
  -5   7  13      258.32      205.18     47.06 o 
  -3   7  13     1016.09     1135.09     67.77 o 
  -1   7  13     1861.59     2051.82    107.30 o 
   1   7  13      980.03     1180.26     77.18 o 
   3   7  13      711.33      801.90     82.83 o 
   5   7  13       57.12       58.35     54.59 o 
   7   7  13      124.61       33.88     58.35 o 
   9   7  13       30.48       71.53     60.24 o 
  11   7  13      499.13      470.60     94.12 o 
 -12   8  13        8.50        0.00     54.59 o 
 -10   8  13       15.09       64.00     48.94 o 
  -8   8  13       31.34       52.71     47.06 o 
  -6   8  13       93.46       64.00     45.18 o 
  -4   8  13     1052.58     1195.32     96.00 o 
  -2   8  13       25.69        0.00     79.06 o 
   0   8  13       63.67       86.59     65.88 o 
   2   8  13        5.79       71.53     75.30 o 
   4   8  13       35.74      105.41     80.94 o 
   6   8  13      172.70      276.71     84.71 o 
   8   8  13       84.88      109.18     71.53 o 
  10   8  13        0.27       35.77    118.59 o 
  -7   9  13       55.03      158.12    111.06 o 
  -5   9  13     1335.12     1280.03    111.06 o 
  -3   9  13      373.17      242.83     77.18 o 
  -1   9  13      220.55      240.95     77.18 o 
   1   9  13      314.84      336.95    120.47 o 
   3   9  13     1680.82     2138.41    207.06 o 
 -18   0  14       38.25        0.00    103.53 o 
 -16   0  14     2754.05     2944.07    175.06 o 
 -14   0  14     5233.18     6085.80    280.48 o 
 -12   0  14    17320.50    17376.43    751.08 o 
 -10   0  14     1938.39     1656.51     90.36 o 
  -8   0  14      772.95      707.78     62.12 o 
  -6   0  14    35768.88    38576.02   1927.58 o 
  -4   0  14    45235.84    41008.08   1746.87 o 
  -2   0  14     2636.79     2646.65    126.12 o 
   0   0  14      257.29       86.59     28.24 o 
   2   0  14       16.51        0.00     26.35 o 
   4   0  14     3026.86     2597.71    105.41 o 
   6   0  14     1905.69     1840.99     73.41 o 
   8   0  14     1409.12     1453.21     64.00 o 
  10   0  14      153.64      137.42     32.00 o 
  12   0  14      340.74      257.89     39.53 o 
  14   0  14     4416.50     4446.23    165.65 o 
  16   0  14     2680.53     2851.84    124.24 o 
  18   0  14     6204.60     6733.34    280.48 o 
 -21   1  14      150.69      320.01    124.24 o 
 -19   1  14      171.74       82.83     56.47 o 
 -17   1  14       74.12       35.77     41.41 o 
 -15   1  14     1534.16     1741.22     92.24 o 
 -13   1  14      158.38      195.77     33.88 o 
 -11   1  14      799.93      786.84     45.18 o 
  -9   1  14        7.28       26.35     20.71 o 
  -7   1  14     4790.79     4730.47    154.36 o 
  -5   1  14     1283.61     1268.74     54.59 o 
  -3   1  14       70.99       39.53     18.82 o 
  -1   1  14      347.38      560.96     26.35 o 
   1   1  14      858.37      869.67     37.65 o 
   3   1  14      396.12      316.24     22.59 o 
   5   1  14      278.53      404.72     28.24 o 
   7   1  14       77.61       71.53     22.59 o 
   9   1  14     5771.51     6106.50    180.71 o 
  11   1  14     4125.01     3793.04    124.24 o 
  13   1  14      696.36      641.90     47.06 o 
  15   1  14     1405.20     1398.62     62.12 o 
  17   1  14      722.79      722.84     52.71 o 
  19   1  14        3.18       18.82     47.06 o 
 -22   2  14       45.55        0.00    109.18 o 
 -20   2  14       73.85       45.18     69.65 o 
 -18   2  14     1309.69     1342.15     97.88 o 
 -16   2  14     4092.27     2381.24    180.71 o 
 -14   2  14     2459.94     2422.65    118.59 o 
 -12   2  14      429.13      655.08     54.59 o 
 -10   2  14       68.17       43.30     37.65 o 
  -8   2  14     4710.41     4636.35    146.83 o 
  -6   2  14      433.64      485.66     26.35 o 
  -4   2  14       50.53       16.94     15.06 o 
  -2   2  14       28.53       67.77     16.94 o 
   0   2  14       72.14      114.83     18.82 o 
   2   2  14      223.30      256.01     22.59 o 
   4   2  14     6546.73     6409.57    199.53 o 
   6   2  14    11544.31    11938.18    389.66 o 
   8   2  14     1384.95     1253.68     50.82 o 
  10   2  14     1414.09     1432.51     58.35 o 
  12   2  14     1086.44     1048.50     52.71 o 
  14   2  14      860.44      950.61     60.24 o 
  16   2  14      685.38      745.43     60.24 o 
  18   2  14      498.94      442.36     94.12 o 
 -21   3  14      948.74      941.20    118.59 o 
 -19   3  14       76.37       37.65     65.88 o 
 -17   3  14     1289.15     1494.63    103.53 o 
 -15   3  14     4337.69     3962.45    178.83 o 
 -13   3  14     2411.96     2475.36     99.77 o 
 -11   3  14       48.20       39.53     28.24 o 
  -9   3  14     3603.59     4113.04    160.00 o 
  -7   3  14     2701.63     2814.19     97.88 o 
  -5   3  14     2124.70     2134.64     79.06 o 
  -3   3  14     1521.45     1492.74     56.47 o 
  -1   3  14       24.77       11.29     16.94 o 
   1   3  14     4082.05     3998.22    124.24 o 
   3   3  14     1726.40     1709.22     60.24 o 
   5   3  14    18576.41    17568.44    508.25 o 
   7   3  14      384.07      404.72     33.88 o 
   9   3  14     1677.27     1688.51     69.65 o 
  11   3  14     2653.75     2831.13    105.41 o 
  13   3  14     9494.74     9387.53    331.30 o 
  15   3  14      304.56      325.66     47.06 o 
  17   3  14      485.23      448.01     56.47 o 
 -20   4  14       11.39       22.59     88.47 o 
 -18   4  14      210.47      201.42     64.00 o 
 -16   4  14      122.62       82.83     48.94 o 
 -14   4  14        1.71        9.41     33.88 o 
 -12   4  14      799.63      896.02     58.35 o 
 -10   4  14      387.96      536.48     45.18 o 
  -8   4  14      959.38      931.79     54.59 o 
  -6   4  14       51.92        9.41     24.47 o 
  -4   4  14      123.94      109.18     24.47 o 
  -2   4  14     1196.29     1182.15     60.24 o 
   0   4  14     2543.68     2727.60    111.06 o 
   2   4  14      117.31       94.12     32.00 o 
   4   4  14      152.77      128.00     26.35 o 
   6   4  14       22.59       30.12     28.24 o 
   8   4  14        0.02        1.88     33.88 o 
  10   4  14       12.78        0.00     35.77 o 
  12   4  14        0.94       11.29     35.77 o 
  14   4  14      191.50      163.77     43.30 o 
  16   4  14     1028.54      884.73     82.83 o 
 -19   5  14       36.47      222.12    154.36 o 
 -17   5  14      250.50      175.06     92.24 o 
 -15   5  14      844.13      826.37     75.30 o 
 -13   5  14     3846.01     3486.20    137.42 o 
 -11   5  14     4834.49     4662.70    171.30 o 
  -9   5  14     1549.39     1598.16     75.30 o 
  -7   5  14      755.49      888.49     54.59 o 
  -5   5  14     6877.60     6575.22    231.54 o 
  -3   5  14     9806.21    10814.39    370.83 o 
  -1   5  14     5322.21     5468.37    175.06 o 
   1   5  14     6589.49     6776.64    214.59 o 
   3   5  14      467.79      562.84     43.30 o 
   5   5  14      161.02      112.94     37.65 o 
   7   5  14       55.51       62.12     39.53 o 
   9   5  14      803.68      888.49     65.88 o 
  11   5  14      908.70     1135.09     92.24 o 
  13   5  14     1121.60     1291.33     99.77 o 
  15   5  14     3019.74     3134.20    163.77 o 
 -16   6  14        4.08        0.00     65.88 o 
 -14   6  14      793.06      592.96     67.77 o 
 -12   6  14      795.67      847.08     64.00 o 
 -10   6  14      280.26      391.54     47.06 o 
  -8   6  14     2366.24     2251.35    105.41 o 
  -6   6  14     3900.57     3431.61    135.53 o 
  -4   6  14    10749.66     9485.41    323.77 o 
  -2   6  14      646.08      839.55     56.47 o 
   0   6  14       32.14        0.00     33.88 o 
   2   6  14      195.16      148.71     41.41 o 
   4   6  14     1146.90     1263.09     79.06 o 
   6   6  14       91.31       88.47     43.30 o 
   8   6  14        5.33       30.12     43.30 o 
  10   6  14      349.27      289.89     75.30 o 
  12   6  14      164.25      150.59     77.18 o 
  14   6  14      909.55     1236.74    192.00 o 
 -13   7  14      253.87      195.77     52.71 o 
 -11   7  14      156.95      199.53     50.82 o 
  -9   7  14       35.12       28.24     41.41 o 
  -7   7  14     2532.23     2731.36    112.94 o 
  -5   7  14      118.07       84.71     52.71 o 
  -3   7  14       16.39       18.82     37.65 o 
  -1   7  14       19.02       84.71     47.06 o 
   1   7  14       70.59       67.77     45.18 o 
   3   7  14     2251.34     2159.11    103.53 o 
   5   7  14      324.34      208.95     60.24 o 
   7   7  14      306.15      289.89     65.88 o 
   9   7  14       37.53       28.24     86.59 o 
  11   7  14       13.99        0.00     77.18 o 
 -12   8  14      426.76      310.60    116.71 o 
 -10   8  14      136.01      148.71     54.59 o 
  -8   8  14     1212.12     1157.68     84.71 o 
  -6   8  14     3190.32     2951.60    124.24 o 
  -4   8  14     1703.11     1511.57     96.00 o 
  -2   8  14     1205.19     1067.32     94.12 o 
   0   8  14     1489.00     1202.85     97.88 o 
   2   8  14      784.35      982.61    128.00 o 
   4   8  14     1374.04     1349.68    128.00 o 
   6   8  14     1355.83     1566.16    152.47 o 
   8   8  14     1692.95     1987.81    133.65 o 
  -5   9  14        2.21       67.77     86.59 o 
  -3   9  14       21.55       64.00     90.36 o 
  -1   9  14      145.60      269.18     88.47 o 
   1   9  14      152.98      400.95    116.71 o 
   3   9  14      347.62      118.59    112.94 o 
 -19   1  15     1500.74     1707.34    146.83 o 
 -17   1  15     2619.38     2840.54    135.53 o 
 -15   1  15      201.85      284.24     47.06 o 
 -13   1  15      860.16      867.79     52.71 o 
 -11   1  15     1005.56     1027.79     52.71 o 
  -9   1  15     5704.05     6010.50    207.06 o 
  -7   1  15     4911.59     4817.06    167.53 o 
  -5   1  15    10130.04     9681.18    297.42 o 
  -3   1  15      352.08      284.24     26.35 o 
  -1   1  15     4156.25     4105.51    133.65 o 
   1   1  15     1788.54     1763.81     67.77 o 
   3   1  15    18954.96    19520.48    542.13 o 
   5   1  15     1646.16     1827.81     65.88 o 
   7   1  15       85.95       41.41     26.35 o 
   9   1  15     1947.76     1914.40     79.06 o 
  11   1  15      247.94      207.06     28.24 o 
  13   1  15      272.21      282.36     39.53 o 
  15   1  15     1102.55     1189.68     60.24 o 
  17   1  15      108.69       79.06     50.82 o 
  19   1  15      364.32      312.48     71.53 o 
 -22   2  15       31.91      188.24    133.65 o 
 -20   2  15      133.65       47.06     62.12 o 
 -18   2  15      860.44      739.78     79.06 o 
 -16   2  15     1486.17     1648.98     94.12 o 
 -14   2  15       51.46       50.82     37.65 o 
 -12   2  15     1152.53     1214.15     73.41 o 
 -10   2  15      266.57      320.01     33.88 o 
  -8   2  15       21.19       18.82     24.47 o 
  -6   2  15     6049.23     5735.67    214.59 o 
  -4   2  15      289.78      308.71     30.12 o 
  -2   2  15      298.85      353.89     28.24 o 
   0   2  15       12.23        7.53     16.94 o 
   2   2  15     6816.55     7706.54    248.48 o 
   4   2  15     7117.85     6748.40    205.18 o 
   6   2  15      818.49      967.55     45.18 o 
   8   2  15      528.87      532.72     39.53 o 
  10   2  15        7.68        0.00     60.24 o 
  12   2  15      409.84      542.13     47.06 o 
  14   2  15     1381.81     1332.74     67.77 o 
  16   2  15     3331.98     3314.91    126.12 o 
  18   2  15      244.24      267.30     52.71 o 
 -19   3  15     1250.13     1236.74    103.53 o 
 -17   3  15     1216.66     1300.74     88.47 o 
 -15   3  15     2794.71     2667.36    135.53 o 
 -13   3  15      608.93      557.19     64.00 o 
 -11   3  15       36.64       37.65     35.77 o 
  -9   3  15      512.14      724.72     56.47 o 
  -7   3  15      191.34      141.18     30.12 o 
  -5   3  15      721.27      801.90     45.18 o 
  -3   3  15      652.98      656.96     35.77 o 
  -1   3  15     6938.82     6876.41    195.77 o 
   1   3  15     5188.98     5726.26    178.83 o 
   3   3  15      655.98      762.37     39.53 o 
   5   3  15     9700.54    10283.55    336.95 o 
   7   3  15        2.70        3.76     26.35 o 
   9   3  15        4.24       26.35     33.88 o 
  11   3  15     1436.72     1342.15     73.41 o 
  13   3  15      952.16      754.84     69.65 o 
  15   3  15      858.40      760.49     71.53 o 
  17   3  15      871.95      739.78     77.18 o 
 -20   4  15     1322.87     1424.98    165.65 o 
 -18   4  15      444.22      431.07     75.30 o 
 -16   4  15     1953.80     2208.05    124.24 o 
 -14   4  15     4548.15     4491.41    197.65 o 
 -12   4  15       37.99       50.82     43.30 o 
 -10   4  15     1211.70     1046.61     69.65 o 
  -8   4  15     2625.91     2607.12    101.65 o 
  -6   4  15      933.87      937.44     56.47 o 
  -4   4  15     6879.04     6272.16    229.65 o 
  -2   4  15     2544.88     2721.95    105.41 o 
   0   4  15     2347.25     2411.35     92.24 o 
   2   4  15       68.22      116.71     26.35 o 
   4   4  15      241.70      278.60     32.00 o 
   6   4  15     2221.65     2042.40     77.18 o 
   8   4  15     1125.29     1180.26     84.71 o 
  10   4  15     1916.42     1808.99     88.47 o 
  12   4  15     3938.24     3450.44    154.36 o 
  14   4  15      142.21      212.71     52.71 o 
  16   4  15      483.87      519.54     67.77 o 
 -19   5  15      266.27       86.59    158.12 o 
 -17   5  15       35.26       35.77     65.88 o 
 -15   5  15      273.22      346.36     62.12 o 
 -13   5  15      211.76      265.42     58.35 o 
 -11   5  15       42.76       15.06     48.94 o 
  -9   5  15      476.55      404.72     43.30 o 
  -7   5  15      644.44      549.66     47.06 o 
  -5   5  15     2945.45     2974.19    128.00 o 
  -3   5  15       96.64      111.06     35.77 o 
  -1   5  15     1053.36      909.20     47.06 o 
   1   5  15       29.27       13.18     26.35 o 
   3   5  15     3045.37     3028.78    126.12 o 
   5   5  15     5495.27     5455.19    214.59 o 
   7   5  15     2748.31     2575.12    116.71 o 
   9   5  15      552.29      602.37     56.47 o 
  11   5  15     2475.38     2637.24    144.94 o 
  13   5  15        8.36       13.18     48.94 o 
  15   5  15     1088.20      850.84    128.00 o 
 -16   6  15      214.98      180.71    171.30 o 
 -14   6  15      229.34      288.01     64.00 o 
 -12   6  15      783.49      660.72     67.77 o 
 -10   6  15      538.46      577.90     54.59 o 
  -8   6  15     2201.94     2091.35     92.24 o 
  -6   6  15     5327.89     4199.63    165.65 o 
  -4   6  15     4836.64     4888.59    239.06 o 
  -2   6  15     5899.19     5376.13    193.89 o 
   0   6  15     6733.29     6705.11    257.89 o 
   2   6  15     2567.40     2450.88    109.18 o 
   4   6  15     2668.09     2567.59    114.83 o 
   6   6  15       62.97      116.71     48.94 o 
   8   6  15     2223.50     2083.82    111.06 o 
  10   6  15      978.16      976.97    103.53 o 
  12   6  15     1083.76     1554.86    195.77 o 
  14   6  15      466.50      513.90    137.42 o 
 -13   7  15      220.52      252.24     65.88 o 
 -11   7  15       34.11       60.24     45.18 o 
  -9   7  15     1466.14     1575.57     86.59 o 
  -7   7  15     4286.60     4342.70    167.53 o 
  -5   7  15     3404.65     3181.26    144.94 o 
  -3   7  15      165.35      233.42     43.30 o 
  -1   7  15      727.19      907.32     79.06 o 
   1   7  15      786.05      688.96     73.41 o 
   3   7  15     4180.34     3636.80    182.59 o 
   5   7  15      892.74      950.61     84.71 o 
   7   7  15      829.24      792.49     82.83 o 
   9   7  15       19.46      146.83     77.18 o 
  11   7  15      782.92      766.14    109.18 o 
 -10   8  15      360.00      525.19     69.65 o 
  -8   8  15      319.87      320.01     58.35 o 
  -6   8  15      701.84      585.43     67.77 o 
  -4   8  15      196.73       52.71     67.77 o 
  -2   8  15      205.18      112.94     56.47 o 
   0   8  15       69.37       13.18     62.12 o 
   2   8  15       41.84       90.36     80.94 o 
   4   8  15        0.64        0.00     80.94 o 
   6   8  15       55.41        0.00     86.59 o 
   8   8  15       21.24        0.00     86.59 o 
  -7   9  15       23.61        0.00    109.18 o 
  -5   9  15      687.44      758.61    141.18 o 
  -3   9  15      274.85      483.78    178.83 o 
  -1   9  15        6.76       56.47     86.59 o 
   1   9  15      431.68      442.36    135.53 o 
 -20   0  16      186.58        1.88    124.24 o 
 -18   0  16     1899.22     1669.69    218.36 o 
 -16   0  16       23.79        0.00     79.06 o 
 -14   0  16     1983.65     2104.52    118.59 o 
 -12   0  16     9022.61     9545.65    429.19 o 
 -10   0  16     4088.14     4045.28    192.00 o 
  -8   0  16     6293.60     5280.13    239.06 o 
  -6   0  16     4990.57     4909.30    227.77 o 
  -4   0  16     6109.93     6522.52    342.60 o 
  -2   0  16    19444.83    20083.32   1074.85 o 
   0   0  16     7844.64     8660.92    384.01 o 
   2   0  16    11237.75    10334.38    534.60 o 
   4   0  16     8777.13     8468.92    380.24 o 
   6   0  16      144.72      131.77     32.00 o 
   8   0  16      116.31       82.83     26.35 o 
  10   0  16       98.60       43.30     30.12 o 
  12   0  16      774.64      453.66     82.83 o 
  14   0  16     1751.66     1552.98     79.06 o 
  16   0  16      139.94      212.71     50.82 o 
  18   0  16       61.82       30.12     75.30 o 
 -19   1  16        3.85       48.94    101.65 o 
 -17   1  16      115.00       39.53     45.18 o 
 -15   1  16      452.29      372.72     50.82 o 
 -13   1  16     1499.23     1562.39     73.41 o 
 -11   1  16      506.25      545.90     39.53 o 
  -9   1  16      687.88      903.55     48.94 o 
  -7   1  16      602.04      677.66     39.53 o 
  -5   1  16     1080.92     1168.97     60.24 o 
  -3   1  16     1236.84     1296.97     58.35 o 
  -1   1  16      259.89      227.77     26.35 o 
   1   1  16     3152.43     3026.90    103.53 o 
   3   1  16     1162.86     1306.39     54.59 o 
   5   1  16      153.26      265.42     28.24 o 
   7   1  16        9.09       20.71     28.24 o 
   9   1  16      218.25      192.00     37.65 o 
  11   1  16      132.32      203.30     30.12 o 
  13   1  16      851.34      943.08     48.94 o 
  15   1  16       15.18        9.41     37.65 o 
  17   1  16     1030.76     1174.62     73.41 o 
 -20   2  16       15.23        3.76     64.00 o 
 -18   2  16      152.90      186.36     54.59 o 
 -16   2  16     4196.29     3736.56    186.36 o 
 -14   2  16     2197.02     2000.99    112.94 o 
 -12   2  16     1352.39     1327.09     77.18 o 
 -10   2  16      257.12      276.71     35.77 o 
  -8   2  16     2478.16     2688.07    114.83 o 
  -6   2  16     8653.34     8866.10    276.71 o 
  -4   2  16     1660.10     1795.81     73.41 o 
  -2   2  16       32.95       47.06     22.59 o 
   0   2  16     5514.35     5682.96    199.53 o 
   2   2  16     4599.90     4344.58    154.36 o 
   4   2  16     2079.28     2042.40     73.41 o 
   6   2  16     3358.78     3533.26    124.24 o 
   8   2  16      284.69      284.24     35.77 o 
  10   2  16     4120.68     3817.51    150.59 o 
  12   2  16     3448.19     3512.56    144.94 o 
  14   2  16     1340.94     1438.15     86.59 o 
  16   2  16        6.82       50.82     54.59 o 
  18   2  16       55.87       37.65     56.47 o 
 -21   3  16      604.84      493.19    101.65 o 
 -19   3  16     3550.77     3761.03    201.42 o 
 -17   3  16     2938.38     3311.14    158.12 o 
 -15   3  16     7516.93     8235.50    335.07 o 
 -13   3  16      351.23      312.48     48.94 o 
 -11   3  16       88.49       16.94     37.65 o 
  -9   3  16      468.83      397.19     50.82 o 
  -7   3  16     6372.45     5769.56    201.42 o 
  -5   3  16      661.05      694.61     52.71 o 
  -3   3  16      481.31      670.13     50.82 o 
  -1   3  16      845.92      619.31     37.65 o 
   1   3  16     1565.71     1413.68     60.24 o 
   3   3  16     3032.92     3070.19    101.65 o 
   5   3  16    10173.00    10424.73    314.36 o 
   7   3  16      304.70      370.83     37.65 o 
   9   3  16      127.55       75.30     37.65 o 
  11   3  16     1105.49     1108.73     79.06 o 
  13   3  16     5354.28     5432.61    214.59 o 
  15   3  16     3435.82     3614.21    156.24 o 
  17   3  16       14.20       13.18     79.06 o 
 -20   4  16      514.01      416.01    184.48 o 
 -18   4  16       87.83      101.65     67.77 o 
 -16   4  16        6.48       11.29     62.12 o 
 -14   4  16      455.58      577.90     64.00 o 
 -12   4  16      167.04      143.06     52.71 o 
 -10   4  16       31.54       65.88     39.53 o 
  -8   4  16      358.18      451.78     52.71 o 
  -6   4  16      940.05      928.02     65.88 o 
  -4   4  16     7054.15     6787.93    259.77 o 
  -2   4  16     4655.71     4864.12    167.53 o 
   0   4  16     1966.02     2134.64     79.06 o 
   2   4  16      340.65      314.36     35.77 o 
   4   4  16      305.37      327.54     33.88 o 
   6   4  16      264.24      293.65     35.77 o 
   8   4  16        6.75       28.24     37.65 o 
  10   4  16        7.15        1.88     37.65 o 
  12   4  16       58.52        1.88     43.30 o 
  14   4  16       55.31       84.71     52.71 o 
  16   4  16     1344.36     1575.57    118.59 o 
 -17   5  16     1636.21     1524.74    114.83 o 
 -15   5  16      878.13     1200.97     88.47 o 
 -13   5  16       14.43       16.94     45.18 o 
 -11   5  16     2103.36     2132.76    111.06 o 
  -9   5  16     2745.24     2740.77    131.77 o 
  -7   5  16     6427.23     5718.73    242.83 o 
  -5   5  16     5452.62     5251.90    250.36 o 
  -3   5  16     5161.43     5645.32    218.36 o 
  -1   5  16     1193.55     1112.50     54.59 o 
   1   5  16     4843.32     4728.59    165.65 o 
   3   5  16     9938.45     9511.77    336.95 o 
   5   5  16     4248.94     4602.47    186.36 o 
   7   5  16      306.30        0.00     62.12 o 
   9   5  16     1217.09     1065.44     86.59 o 
  11   5  16     1103.52     1187.79     80.94 o 
  13   5  16       89.61       62.12     56.47 o 
  15   5  16      361.58      472.48    103.53 o 
 -14   6  16       14.83       15.06     58.35 o 
 -12   6  16      194.75      167.53     58.35 o 
 -10   6  16     1387.65      805.67     92.24 o 
  -8   6  16       28.87       20.71     43.30 o 
  -6   6  16      682.38      557.19     50.82 o 
  -4   6  16     3204.62     3314.91    171.30 o 
  -2   6  16      458.81      557.19     50.82 o 
   0   6  16      321.18      237.18     43.30 o 
   2   6  16     1168.38     1167.09     75.30 o 
   4   6  16     2010.21     1724.28     88.47 o 
   6   6  16      390.96      496.95     58.35 o 
   8   6  16       40.30        1.88     50.82 o 
  10   6  16     1118.74     1088.03    122.36 o 
  12   6  16      179.79      395.30     88.47 o 
 -13   7  16      216.07      220.24     75.30 o 
 -11   7  16       75.46       26.35     56.47 o 
  -9   7  16      338.34      329.42     73.41 o 
  -7   7  16      795.07      950.61     80.94 o 
  -5   7  16      597.14      658.84     58.35 o 
  -3   7  16      230.08      182.59     43.30 o 
  -1   7  16       35.87       50.82     47.06 o 
   1   7  16       63.75       65.88     54.59 o 
   3   7  16      329.91      352.01     69.65 o 
   5   7  16      380.99      207.06     88.47 o 
   7   7  16     2835.35     2514.89    139.30 o 
   9   7  16      319.00      382.13     86.59 o 
  11   7  16        1.74      116.71    120.47 o 
 -10   8  16       17.87       65.88     86.59 o 
  -8   8  16      901.16      790.61     84.71 o 
  -6   8  16     1188.45     1492.74     99.77 o 
  -4   8  16      487.78      410.36     64.00 o 
  -2   8  16      358.69      291.77     62.12 o 
   0   8  16      312.27      167.53     82.83 o 
   2   8  16     4044.73     4050.92    252.24 o 
   4   8  16      582.08      594.84    107.30 o 
   6   8  16     1184.01     1560.51    152.47 o 
   8   8  16     1365.61     1645.22    163.77 o 
  -5   9  16       83.83       45.18    109.18 o 
  -3   9  16       37.54       71.53     86.59 o 
  -1   9  16       44.87        0.00    120.47 o 
   1   9  16     1304.50     1724.28    207.06 o 
 -19   1  17      675.08      638.13     86.59 o 
 -17   1  17     2091.98     2345.47    124.24 o 
 -15   1  17      132.29       96.00     45.18 o 
 -13   1  17      611.52      696.49     50.82 o 
 -11   1  17     1767.61     1712.98     77.18 o 
  -9   1  17     1323.79     1306.39     58.35 o 
  -7   1  17     4695.19     3678.21    150.59 o 
  -5   1  17     1137.24      976.97     47.06 o 
  -3   1  17     2725.93     2422.65     97.88 o 
  -1   1  17     2169.05     1978.40     75.30 o 
   1   1  17    14958.90    15495.92    515.78 o 
   3   1  17     4007.22     3823.15    139.30 o 
   5   1  17     3120.20     3089.02    128.00 o 
   7   1  17     2582.65     2499.83    124.24 o 
   9   1  17     8974.93     8941.40    335.07 o 
  11   1  17     5971.05     5854.26    201.42 o 
  13   1  17     2648.56     2509.24    103.53 o 
  15   1  17       58.90       92.24     62.12 o 
  17   1  17      467.67      340.71     73.41 o 
 -20   2  17     1362.35     1199.09    105.41 o 
 -18   2  17     1218.77     1404.27     96.00 o 
 -16   2  17     1078.50     1059.79     75.30 o 
 -14   2  17      599.10      600.49     60.24 o 
 -12   2  17     3958.14     3683.86    184.48 o 
 -10   2  17      376.18      391.54     39.53 o 
  -8   2  17     3556.98     3495.62    133.65 o 
  -6   2  17      200.32      224.01     32.00 o 
  -4   2  17       86.50       97.88     26.35 o 
  -2   2  17      224.37      195.77     26.35 o 
   0   2  17      306.63      363.30     32.00 o 
   2   2  17    11120.59    10853.92    406.60 o 
   4   2  17       53.42       35.77     26.35 o 
   6   2  17      105.41       16.94     41.41 o 
   8   2  17     1951.36     2172.29     86.59 o 
  10   2  17      854.99     1059.79     60.24 o 
  12   2  17     1207.86     1172.74     65.88 o 
  14   2  17      374.74      402.83     58.35 o 
  16   2  17      185.18      182.59     60.24 o 
  18   2  17        4.53        0.00    120.47 o 
 -21   3  17      277.51      118.59    160.00 o 
 -19   3  17        2.52      114.83     82.83 o 
 -17   3  17        1.88       82.83     52.71 o 
 -15   3  17      962.50     1229.21     84.71 o 
 -13   3  17      136.48      203.30     52.71 o 
 -11   3  17      578.79      805.67     64.00 o 
  -9   3  17     5999.48     5963.44    248.48 o 
  -7   3  17      295.14      303.07     35.77 o 
  -5   3  17       83.31      122.36     32.00 o 
  -3   3  17       24.28        0.00     35.77 o 
  -1   3  17        7.23       24.47     26.35 o 
   1   3  17     1927.66     2032.99     82.83 o 
   3   3  17      190.53      256.01     35.77 o 
   5   3  17     5488.17     5698.02    201.42 o 
   7   3  17     2261.32     2211.82     88.47 o 
   9   3  17     1903.09     2123.35    101.65 o 
  11   3  17       45.76        9.41     52.71 o 
  13   3  17       26.47        0.00     43.30 o 
  15   3  17       52.06       64.00     54.59 o 
  17   3  17        1.57        0.00    114.83 o 
 -18   4  17      951.46     1040.97    103.53 o 
 -16   4  17     3481.99     3612.33    192.00 o 
 -14   4  17       12.21        0.00     45.18 o 
 -12   4  17     1036.70     1016.50     73.41 o 
 -10   4  17     5091.19     5001.54    216.48 o 
  -8   4  17     3265.25     3168.08    143.06 o 
  -6   4  17       25.11       73.41     47.06 o 
  -4   4  17      672.41      476.25     43.30 o 
  -2   4  17      587.73      598.60     47.06 o 
   0   4  17     8862.31     9340.47    353.89 o 
   2   4  17     1276.48     1104.97     65.88 o 
   4   4  17     3334.92     3275.38    141.18 o 
   6   4  17      808.79      894.14     50.82 o 
   8   4  17      101.36       99.77     47.06 o 
  10   4  17     7948.91     8111.26    304.95 o 
  12   4  17     5964.80     6040.62    235.30 o 
  14   4  17     1215.87     1074.85     80.94 o 
  16   4  17      204.55      256.01     94.12 o 
 -17   5  17      437.50      389.66    178.83 o 
 -15   5  17     1123.64      892.26     88.47 o 
 -13   5  17       11.00        5.65     48.94 o 
 -11   5  17      688.58      679.55     67.77 o 
  -9   5  17     1421.56     1526.63     90.36 o 
  -7   5  17      559.51      664.49     60.24 o 
  -5   5  17        3.84        0.00     37.65 o 
  -3   5  17     2465.72     2225.00    111.06 o 
  -1   5  17     1065.34      884.73     67.77 o 
   1   5  17      516.33      513.90     52.71 o 
   3   5  17       37.30       30.12     33.88 o 
   5   5  17     1450.29     1332.74     77.18 o 
   7   5  17      292.79      259.77     58.35 o 
   9   5  17        3.56        0.00     48.94 o 
  11   5  17       45.58       24.47     48.94 o 
  13   5  17       37.35       35.77     77.18 o 
 -14   6  17      273.98      141.18     64.00 o 
 -12   6  17      817.09      662.60     80.94 o 
 -10   6  17      709.28      609.90     69.65 o 
  -8   6  17     3344.29     3329.97    160.00 o 
  -6   6  17     1051.71     1044.73     77.18 o 
  -4   6  17     1752.76     1763.81     97.88 o 
  -2   6  17      813.12      890.38     73.41 o 
   0   6  17     3895.34     3862.68    148.71 o 
   2   6  17     4781.92     4762.47    195.77 o 
   4   6  17      848.99      858.37     69.65 o 
   6   6  17       35.47       28.24     48.94 o 
   8   6  17      742.27      766.14     77.18 o 
  10   6  17        5.88       37.65     69.65 o 
  12   6  17      173.05      184.48    116.71 o 
 -13   7  17      657.88      773.67    186.36 o 
 -11   7  17       61.32       47.06     60.24 o 
  -9   7  17      350.21      434.83     69.65 o 
  -7   7  17     2712.46     2650.42    137.42 o 
  -5   7  17      929.34     1167.09     97.88 o 
  -3   7  17       14.37       30.12     50.82 o 
  -1   7  17       36.27       69.65     62.12 o 
   1   7  17      989.69     1289.44    137.42 o 
   3   7  17     1260.15     1440.04    105.41 o 
   5   7  17     1128.71     1374.15     99.77 o 
   7   7  17      469.68      687.08     80.94 o 
   9   7  17      253.44      297.42     88.47 o 
  -8   8  17      268.14      387.77     84.71 o 
  -6   8  17      161.16      150.59     64.00 o 
  -4   8  17        9.75       33.88     73.41 o 
  -2   8  17       35.81      114.83     73.41 o 
   0   8  17      152.10       64.00     79.06 o 
   2   8  17      374.94      278.60     96.00 o 
   4   8  17        1.17       84.71    165.65 o 
   6   8  17       24.58       33.88    163.77 o 
 -18   0  18     4975.02     4869.77    474.36 o 
 -16   0  18       14.95       79.06     62.12 o 
 -14   0  18      264.60      193.89     50.82 o 
 -12   0  18      464.61      464.95     56.47 o 
 -10   0  18     6112.06     5551.20    256.01 o 
  -8   0  18     7858.05     7830.78    410.36 o 
  -6   0  18       77.04       92.24     47.06 o 
  -4   0  18      617.43      508.25     50.82 o 
  -2   0  18     2661.51     2744.54    161.89 o 
   0   0  18     6825.65     6200.62    278.60 o 
   2   0  18     7233.63     7672.66    340.71 o 
   4   0  18     1852.94     1703.57     97.88 o 
   6   0  18    10456.10    10001.19    523.31 o 
   8   0  18     4476.00     4745.53    280.48 o 
  10   0  18      770.40      914.85     92.24 o 
  12   0  18     6485.98     6752.17    368.95 o 
  14   0  18     1022.66      986.38    148.71 o 
  16   0  18      108.59      222.12     86.59 o 
 -21   1  18       12.67       62.12    148.71 o 
 -19   1  18      229.08      220.24     71.53 o 
 -17   1  18      739.46      822.61     71.53 o 
 -15   1  18      693.76      805.67     67.77 o 
 -13   1  18     2760.56     2761.48    122.36 o 
 -11   1  18      243.68      237.18     37.65 o 
  -9   1  18     1234.47     1187.79     58.35 o 
  -7   1  18      652.69      726.61     43.30 o 
  -5   1  18     1956.07     1908.75     73.41 o 
  -3   1  18     5014.56     4709.76    154.36 o 
  -1   1  18    10381.01     9901.42    308.71 o 
   1   1  18      834.50      888.49     48.94 o 
   3   1  18     1141.19     1217.91     62.12 o 
   5   1  18      492.01      547.78     50.82 o 
   7   1  18     1732.49     1342.15     73.41 o 
   9   1  18        9.66       30.12     35.77 o 
  11   1  18      918.88      950.61     69.65 o 
  13   1  18      144.34       77.18     48.94 o 
  15   1  18       16.60       50.82     62.12 o 
  17   1  18      278.68      144.94    120.47 o 
 -20   2  18        5.94        0.00     65.88 o 
 -18   2  18      611.41      702.14     92.24 o 
 -16   2  18     2373.48     2464.06    143.06 o 
 -14   2  18     4715.42     4510.23    220.24 o 
 -12   2  18     2266.99     2364.29    116.71 o 
 -10   2  18      799.69      824.49     54.59 o 
  -8   2  18      559.18      672.02     50.82 o 
  -6   2  18     6243.79     6723.93    257.89 o 
  -4   2  18       16.92        0.00     28.24 o 
  -2   2  18     1258.01     1191.56     56.47 o 
   0   2  18       17.41       32.00     24.47 o 
   2   2  18     2955.93     2441.47     96.00 o 
   4   2  18     9449.32     9613.42    327.54 o 
   6   2  18       55.96       73.41     33.88 o 
   8   2  18      256.05      291.77     45.18 o 
  10   2  18     1723.23     1810.87     96.00 o 
  12   2  18     1068.39     1217.91    101.65 o 
  14   2  18     2984.36     2938.43    160.00 o 
  16   2  18     1380.05     1360.98    133.65 o 
 -19   3  18     1158.28     1430.62    112.94 o 
 -17   3  18     2923.56     2812.30    141.18 o 
 -15   3  18     3968.49     3789.27    175.06 o 
 -13   3  18     5783.61     6221.33    297.42 o 
 -11   3  18     1547.96     1483.33     86.59 o 
  -9   3  18     3073.65     3181.26    208.95 o 
  -7   3  18      117.76      165.65     43.30 o 
  -5   3  18     5245.59     5076.83    184.48 o 
  -3   3  18      626.99      624.96     47.06 o 
  -1   3  18     2091.28     2083.82     86.59 o 
   1   3  18      114.80      131.77     33.88 o 
   3   3  18     1377.88     1332.74     64.00 o 
   5   3  18       59.66      139.30     35.77 o 
   7   3  18     4046.76     4233.52    182.59 o 
   9   3  18     4241.04     4395.40    178.83 o 
  11   3  18     3425.25     3233.96    167.53 o 
  13   3  18     2352.42     2373.71    137.42 o 
  15   3  18     2675.57     2656.07    154.36 o 
 -18   4  18       75.26        3.76     69.65 o 
 -16   4  18      307.35      451.78     90.36 o 
 -14   4  18      510.56      487.54     64.00 o 
 -12   4  18        9.46       56.47     48.94 o 
 -10   4  18       90.13       88.47     43.30 o 
  -8   4  18      914.88     1108.73     77.18 o 
  -6   4  18     3713.33     3371.38    167.53 o 
  -4   4  18     1218.16     1163.32     62.12 o 
  -2   4  18       16.90       11.29     30.12 o 
   0   4  18      392.47      367.07     39.53 o 
   2   4  18      117.11      197.65     41.41 o 
   4   4  18        2.48        5.65     35.77 o 
   6   4  18        0.51       22.59     37.65 o 
   8   4  18      500.98      453.66     69.65 o 
  10   4  18     1161.52     1133.20     90.36 o 
  12   4  18      772.63      664.49     79.06 o 
  14   4  18      183.86      214.59     69.65 o 
 -17   5  18      254.53      229.65    141.18 o 
 -15   5  18      141.16      165.65     58.35 o 
 -13   5  18       10.93        5.65     52.71 o 
 -11   5  18     1600.96     1121.91    105.41 o 
  -9   5  18     3407.52     3371.38    176.95 o 
  -7   5  18      599.97      600.49     62.12 o 
  -5   5  18     1692.25     1626.39    103.53 o 
  -3   5  18      771.99      958.14     71.53 o 
  -1   5  18      890.98     1020.26     62.12 o 
   1   5  18      998.32     1159.56     73.41 o 
   3   5  18     4698.92     5110.72    208.95 o 
   5   5  18      699.44      658.84     82.83 o 
   7   5  18      106.01       30.12     62.12 o 
   9   5  18      910.61     1099.32    109.18 o 
  11   5  18     1973.70     1673.45    133.65 o 
  13   5  18       92.46       73.41     67.77 o 
 -14   6  18       25.24       99.77     80.94 o 
 -12   6  18      187.69      169.42     62.12 o 
 -10   6  18     3663.91     2170.41    180.71 o 
  -8   6  18      480.44      378.36     60.24 o 
  -6   6  18      273.56      282.36     56.47 o 
  -4   6  18     1112.69     1022.14     82.83 o 
  -2   6  18     3552.96     3026.90    161.89 o 
   0   6  18     2346.20     2059.35    124.24 o 
   2   6  18      397.46      385.89     67.77 o 
   4   6  18     2628.90     2789.72    156.24 o 
   6   6  18        5.33        0.00     54.59 o 
   8   6  18      327.55      310.60     80.94 o 
  10   6  18      748.68      672.02    105.41 o 
  12   6  18       18.14        0.00    111.06 o 
 -11   7  18        2.28       15.06     58.35 o 
  -9   7  18       77.29       11.29     60.24 o 
  -7   7  18     2982.88     3111.61    169.42 o 
  -5   7  18      200.45      248.48     62.12 o 
  -3   7  18      733.19      769.90     75.30 o 
  -1   7  18       65.45       20.71     67.77 o 
   1   7  18      968.38     1153.91    133.65 o 
   3   7  18       21.00        0.00     82.83 o 
   5   7  18      929.42      961.91     94.12 o 
   7   7  18     1668.04     1048.50    201.42 o 
  -8   8  18     2022.42     1993.46    160.00 o 
  -6   8  18     1471.56     1432.51    120.47 o 
  -4   8  18       34.80        0.00     92.24 o 
  -2   8  18      736.06      690.84    116.71 o 
   0   8  18       11.50        0.00    141.18 o 
   2   8  18      515.85      613.66    175.06 o 
   4   8  18       42.33       22.59    158.12 o 
 -21   1  19      812.77      777.43    216.48 o 
 -19   1  19     2419.47     2763.36    220.24 o 
 -17   1  19      402.32      321.89     62.12 o 
 -15   1  19     1351.27     1455.09     88.47 o 
 -13   1  19     1088.06     1150.15     65.88 o 
 -11   1  19     4220.99     4361.52    148.71 o 
  -9   1  19     1574.86     1720.51     71.53 o 
  -7   1  19     6389.86     6221.33    205.18 o 
  -5   1  19     1189.46     1364.74     60.24 o 
  -3   1  19     7726.33     6804.88    233.42 o 
  -1   1  19     3322.56     3723.39    137.42 o 
   1   1  19    11536.51    10989.45    374.60 o 
   3   1  19     3494.41     3768.56    139.30 o 
   5   1  19      383.22      376.48     41.41 o 
   7   1  19     1009.23     1001.44     71.53 o 
   9   1  19     1161.03     1195.32     77.18 o 
  11   1  19     3474.59     3527.62    178.83 o 
  13   1  19      909.41      988.26     75.30 o 
  15   1  19     1543.69     1664.04    120.47 o 
 -20   2  19     1702.59     1733.69    128.00 o 
 -18   2  19     1336.00     1473.92    109.18 o 
 -16   2  19     1244.45     1306.39     90.36 o 
 -14   2  19      541.56      656.96     64.00 o 
 -12   2  19     1350.52     1325.21     88.47 o 
 -10   2  19      469.22      517.66     47.06 o 
  -8   2  19     2142.65     2136.52     92.24 o 
  -6   2  19     8256.87     8158.32    286.12 o 
  -4   2  19     7168.69     7173.83    229.65 o 
  -2   2  19       79.75       65.88     26.35 o 
   0   2  19       26.24       43.30     26.35 o 
   2   2  19      278.60      271.07     43.30 o 
   4   2  19      301.98      429.19     41.41 o 
   6   2  19     2185.01     2302.17    105.41 o 
   8   2  19      915.97     1108.73     71.53 o 
  10   2  19      880.76     1103.09     75.30 o 
  12   2  19      378.46      544.01     62.12 o 
  14   2  19      106.85      152.47     69.65 o 
 -19   3  19       18.98       56.47     67.77 o 
 -17   3  19      638.80      624.96     84.71 o 
 -15   3  19      644.38      634.37     69.65 o 
 -13   3  19        2.48        1.88     43.30 o 
 -11   3  19     1162.74     1197.21     79.06 o 
  -9   3  19      167.15      231.54     47.06 o 
  -7   3  19        7.20       11.29     35.77 o 
  -5   3  19       46.12       30.12     30.12 o 
  -3   3  19      240.73      325.66     41.41 o 
  -1   3  19     2559.99     2571.36    118.59 o 
   1   3  19      768.12      594.84     45.18 o 
   3   3  19     3688.98     3527.62    133.65 o 
   5   3  19     1473.63     1359.09     75.30 o 
   7   3  19     1698.52     1645.22     99.77 o 
   9   3  19        4.90       26.35     50.82 o 
  11   3  19        2.11       22.59     60.24 o 
  13   3  19       28.36      118.59     80.94 o 
 -18   4  19      408.26      559.07    171.30 o 
 -16   4  19     2989.89     2663.60    139.30 o 
 -14   4  19      535.80      419.78     75.30 o 
 -12   4  19      869.16     1048.50     80.94 o 
 -10   4  19     3206.26     3111.61    152.47 o 
  -8   4  19     4822.90     4817.06    235.30 o 
  -6   4  19     1668.89     1596.27     90.36 o 
  -4   4  19       68.06       75.30     33.88 o 
  -2   4  19     4931.98     4457.52    180.71 o 
   0   4  19      669.64      651.31     58.35 o 
   2   4  19     2950.33     3081.49    135.53 o 
   4   4  19     4536.34     5123.89    214.59 o 
   6   4  19      983.29     1020.26     79.06 o 
   8   4  19     1004.97     1219.80     92.24 o 
  10   4  19     2203.67     2341.71    133.65 o 
  12   4  19     1731.10     1867.34    120.47 o 
  14   4  19     3289.87     2816.07    210.83 o 
 -15   5  19      262.14      261.65     65.88 o 
 -13   5  19      571.23      754.84     77.18 o 
 -11   5  19     1811.88     1673.45     99.77 o 
  -9   5  19      197.22      182.59     52.71 o 
  -7   5  19     1996.49     2230.64    135.53 o 
  -5   5  19       48.63       58.35     50.82 o 
  -3   5  19      375.58      374.60     52.71 o 
  -1   5  19      257.36      197.65     39.53 o 
   1   5  19        9.72       18.82     39.53 o 
   3   5  19       28.86       28.24     41.41 o 
   5   5  19      707.29      664.49     75.30 o 
   7   5  19      328.91      314.36     77.18 o 
   9   5  19      474.47      169.42    116.71 o 
  11   5  19      946.89      912.96    105.41 o 
  13   5  19      191.90      263.54    133.65 o 
 -14   6  19       76.68        0.00    120.47 o 
 -12   6  19       44.58      112.94     73.41 o 
 -10   6  19      233.30      344.48     62.12 o 
  -8   6  19      256.84      321.89     69.65 o 
  -6   6  19      856.50      771.78     71.53 o 
  -4   6  19      438.27      515.78     64.00 o 
  -2   6  19      111.27       58.35     62.12 o 
   0   6  19     1527.98     1466.39    105.41 o 
   2   6  19     2017.49     1980.28    124.24 o 
   4   6  19       75.40       96.00     62.12 o 
   6   6  19      549.66      707.78    114.83 o 
   8   6  19       10.43        0.00     75.30 o 
  10   6  19      102.77      137.42    116.71 o 
  -9   7  19       17.11       15.06     62.12 o 
  -7   7  19      963.61      939.32     88.47 o 
  -5   7  19      450.29      432.95     67.77 o 
  -3   7  19     1022.32     1084.26     94.12 o 
  -1   7  19       10.72        0.00     79.06 o 
   1   7  19     1163.46     1112.50    175.06 o 
   3   7  19      510.63      399.07    105.41 o 
   5   7  19      585.79      532.72     82.83 o 
   7   7  19      530.05      491.31    131.77 o 
  -6   8  19        5.38      289.89    131.77 o 
  -4   8  19      220.49       97.88    105.41 o 
  -2   8  19       87.39        7.53    114.83 o 
   0   8  19       32.56       71.53    126.12 o 
 -20   0  20      582.49      495.07    180.71 o 
 -18   0  20     1258.14     1729.93    246.59 o 
 -16   0  20      367.15      463.07    144.94 o 
 -14   0  20      195.58        7.53     62.12 o 
 -12   0  20     5144.13     5280.13    252.24 o 
 -10   0  20       79.88       80.94     50.82 o 
  -8   0  20    14845.23    15330.26    832.02 o 
  -6   0  20     5298.40     5391.19    252.24 o 
  -4   0  20      989.33     1037.20     77.18 o 
  -2   0  20     1660.75     1472.04     90.36 o 
   0   0  20    26094.93    28138.11   1504.04 o 
   2   0  20     2631.22     2671.13    139.30 o 
   4   0  20     5093.37     5285.78    289.89 o 
   6   0  20     5807.67     5748.85    316.24 o 
   8   0  20      757.54      794.37     88.47 o 
  10   0  20     1823.19     1846.63    161.89 o 
  12   0  20     4150.71     4286.22    254.12 o 
  14   0  20      956.09      899.79    112.94 o 
 -19   1  20      687.33     1112.50    158.12 o 
 -17   1  20        1.36        1.88     50.82 o 
 -15   1  20     1708.61     1714.87    105.41 o 
 -13   1  20     1121.97     1178.38     69.65 o 
 -11   1  20       11.58       13.18     33.88 o 
  -9   1  20     6349.06     6418.98    229.65 o 
  -7   1  20     1117.40     1080.50     54.59 o 
  -5   1  20       13.53       30.12     26.35 o 
  -3   1  20       26.99       32.00     28.24 o 
  -1   1  20      603.51      483.78     50.82 o 
   1   1  20     3070.32     2642.89     99.77 o 
   3   1  20      574.19      544.01     45.18 o 
   5   1  20     2758.38     2490.41    111.06 o 
   7   1  20      290.83      284.24     43.30 o 
   9   1  20      626.84      577.90     58.35 o 
  11   1  20      475.28      442.36     56.47 o 
  13   1  20      213.71      288.01     65.88 o 
  15   1  20      708.49      641.90    141.18 o 
 -20   2  20       42.08        0.00    252.24 o 
 -18   2  20      669.65      777.43     79.06 o 
 -16   2  20     1595.48     1449.45     94.12 o 
 -14   2  20     1128.55     1214.15     80.94 o 
 -12   2  20     4697.56     2430.18    175.06 o 
 -10   2  20     2346.18     2358.65    109.18 o 
  -8   2  20     2048.48     1920.05     86.59 o 
  -6   2  20     7922.13     7968.20    348.24 o 
  -4   2  20    13444.68    11667.11    399.07 o 
  -2   2  20      650.87      830.14     48.94 o 
   0   2  20      809.21      828.26     48.94 o 
   2   2  20      868.61      914.85     58.35 o 
   4   2  20     2081.14     1925.69     92.24 o 
   6   2  20      301.51      295.54     45.18 o 
   8   2  20      438.36      628.72     65.88 o 
  10   2  20      350.31      246.59     50.82 o 
  12   2  20      665.13      692.72     65.88 o 
  14   2  20     1220.83     1398.62    137.42 o 
 -17   3  20     2121.05     2048.05    122.36 o 
 -15   3  20       76.48       39.53     50.82 o 
 -13   3  20      733.41      862.14     77.18 o 
 -11   3  20     1425.16     1400.51     90.36 o 
  -9   3  20     4139.81     4015.16    176.95 o 
  -7   3  20     4995.13     4655.17    173.18 o 
  -5   3  20     3020.00     2957.25    116.71 o 
  -3   3  20       63.66       82.83     33.88 o 
  -1   3  20       10.96       24.47     30.12 o 
   1   3  20     3252.83     1571.80    126.12 o 
   3   3  20     2738.59     2516.77    131.77 o 
   5   3  20      726.47      816.96     62.12 o 
   7   3  20     1092.97     1091.79     71.53 o 
   9   3  20     2759.12     2654.18    122.36 o 
  11   3  20      511.90      615.54     84.71 o 
  13   3  20     3538.27     3569.03    229.65 o 
 -16   4  20      215.98      188.24     79.06 o 
 -14   4  20        0.54       43.30     54.59 o 
 -12   4  20       38.86       35.77     50.82 o 
 -10   4  20       30.26       32.00     45.18 o 
  -8   4  20      226.40      229.65     52.71 o 
  -6   4  20       18.41       67.77     41.41 o 
  -4   4  20        3.03        7.53     43.30 o 
  -2   4  20     1047.76     1157.68     65.88 o 
   0   4  20      251.96      207.06     43.30 o 
   2   4  20       66.62       97.88     43.30 o 
   4   4  20      602.11      634.37     60.24 o 
   6   4  20       94.06       43.30     47.06 o 
   8   4  20      114.64      167.53     60.24 o 
  10   4  20       96.57      111.06     69.65 o 
  12   4  20      193.39      220.24     69.65 o 
 -15   5  20       31.07        0.00    212.71 o 
 -13   5  20      262.23      429.19     73.41 o 
 -11   5  20        8.19       75.30     52.71 o 
  -9   5  20      520.75      574.13     65.88 o 
  -7   5  20     1163.71     1206.62     86.59 o 
  -5   5  20      953.59      894.14     71.53 o 
  -3   5  20     1089.68     1084.26     79.06 o 
  -1   5  20     3212.99     3169.96    133.65 o 
   1   5  20     4603.85     4387.87    188.24 o 
   3   5  20     4474.44     4551.64    190.12 o 
   5   5  20      641.11      562.84     75.30 o 
   7   5  20      149.77      190.12     77.18 o 
   9   5  20      415.51      291.77     90.36 o 
  11   5  20     1986.01     1848.52    220.24 o 
 -12   6  20      105.95       35.77     75.30 o 
 -10   6  20      465.06      325.66     64.00 o 
  -8   6  20      305.49      301.18     69.65 o 
  -6   6  20       51.94       54.59     64.00 o 
  -4   6  20      275.40      222.12     52.71 o 
  -2   6  20      540.94      679.55     71.53 o 
   0   6  20     2156.98     2021.70    128.00 o 
   2   6  20     1840.78     1470.15    126.12 o 
   4   6  20     1119.52     1266.86    105.41 o 
   6   6  20        7.86        0.00     73.41 o 
   8   6  20     2265.68     2100.76    160.00 o 
  10   6  20      800.33      912.96    178.83 o 
  -9   7  20      548.89      528.95    109.18 o 
  -7   7  20      716.43      922.38     88.47 o 
  -5   7  20      192.11      276.71     65.88 o 
  -3   7  20       22.21      161.89     67.77 o 
  -1   7  20       45.65      128.00     86.59 o 
   1   7  20      473.28      395.30    105.41 o 
   3   7  20        9.20      227.77    143.06 o 
   5   7  20       84.15      259.77     77.18 o 
   7   7  20      942.21     1104.97    167.53 o 
  -4   8  20      433.71       48.94    167.53 o 
  -2   8  20      111.34        0.00    129.89 o 
   0   8  20      906.55     1281.91    197.65 o 
 -19   1  21      950.05     1020.26    203.30 o 
 -17   1  21       84.39      107.30     56.47 o 
 -15   1  21      103.83      112.94     50.82 o 
 -13   1  21        9.08        0.00     43.30 o 
 -11   1  21     1312.06     1281.91     71.53 o 
  -9   1  21     3977.40     4049.04    167.53 o 
  -7   1  21      678.41      687.08     45.18 o 
  -5   1  21      550.23      419.78     47.06 o 
  -3   1  21      422.88      429.19     37.65 o 
  -1   1  21     2563.41     2238.17     84.71 o 
   1   1  21     4250.15     4135.63    167.53 o 
   3   1  21     7826.22     7610.54    265.42 o 
   5   1  21     1765.88     1688.51     86.59 o 
   7   1  21     4875.29     4941.30    201.42 o 
   9   1  21      714.74      871.55     65.88 o 
  11   1  21     3308.83     3324.32    169.42 o 
  13   1  21       32.74       67.77     56.47 o 
 -18   2  21      671.39      641.90     77.18 o 
 -16   2  21      100.27        0.00     75.30 o 
 -14   2  21     1424.98     1345.92     88.47 o 
 -12   2  21     1562.05     1558.63    116.71 o 
 -10   2  21     1699.10     1677.22     80.94 o 
  -8   2  21        5.75       24.47     33.88 o 
  -6   2  21       61.46       64.00     33.88 o 
  -4   2  21       30.11       33.88     32.00 o 
  -2   2  21     3130.92     3235.85    120.47 o 
   0   2  21     2333.46     2128.99     84.71 o 
   2   2  21     2376.09     2174.17     92.24 o 
   4   2  21      498.09      557.19     52.71 o 
   6   2  21       15.84       71.53     37.65 o 
   8   2  21       52.90       62.12     43.30 o 
  10   2  21     1446.15     1409.92     97.88 o 
  12   2  21        5.11        0.00     60.24 o 
 -17   3  21      761.78      658.84     77.18 o 
 -15   3  21      319.26      555.31     69.65 o 
 -13   3  21      735.88      756.72     71.53 o 
 -11   3  21      363.78      304.95     65.88 o 
  -9   3  21      890.29      911.08     71.53 o 
  -7   3  21      997.19     1120.03     67.77 o 
  -5   3  21        5.17        9.41     37.65 o 
  -3   3  21     2005.78     1793.93     84.71 o 
  -1   3  21     2650.61     2833.01    126.12 o 
   1   3  21      117.13      112.94     41.41 o 
   3   3  21      549.76      517.66     56.47 o 
   5   3  21        5.90       43.30     41.41 o 
   7   3  21      943.91      809.43     71.53 o 
   9   3  21     3070.20     2942.19    137.42 o 
  11   3  21      393.99      470.60     73.41 o 
  13   3  21      604.91      707.78    152.47 o 
 -16   4  21      828.29      909.20     97.88 o 
 -14   4  21       45.89      103.53     62.12 o 
 -12   4  21      671.73      771.78     82.83 o 
 -10   4  21     3802.41     3497.50    165.65 o 
  -8   4  21     2839.63     2857.48    156.24 o 
  -6   4  21     1431.51     1296.97     80.94 o 
  -4   4  21      332.36      276.71     52.71 o 
  -2   4  21     5034.32     4798.24    195.77 o 
   0   4  21     2894.18     2285.23    137.42 o 
   2   4  21     3245.23     3537.03    152.47 o 
   4   4  21      180.23      141.18     47.06 o 
   6   4  21      569.85      596.72     69.65 o 
   8   4  21     2617.96     2264.53    129.89 o 
  10   4  21     1552.79     1526.63    116.71 o 
  12   4  21     1454.02     1637.69    152.47 o 
 -15   5  21        1.27       48.94    139.30 o 
 -13   5  21      151.60       48.94     62.12 o 
 -11   5  21       34.23       16.94     52.71 o 
  -9   5  21      498.19      574.13     69.65 o 
  -7   5  21      873.60      933.67     79.06 o 
  -5   5  21      238.65      227.77     52.71 o 
  -3   5  21        2.29       58.35     47.06 o 
  -1   5  21      937.91      939.32     69.65 o 
   1   5  21       11.26       56.47     41.41 o 
   3   5  21     1265.29     1338.39     84.71 o 
   5   5  21     1990.32     1859.81    161.89 o 
   7   5  21        3.13        0.00     90.36 o 
   9   5  21        2.32        0.00    112.94 o 
  11   5  21      718.83     1046.61    173.18 o 
 -10   6  21      125.47      101.65     64.00 o 
  -8   6  21       38.03       35.77     52.71 o 
  -6   6  21      148.91      154.36     64.00 o 
  -4   6  21     1445.80     1200.97     88.47 o 
  -2   6  21      622.03      664.49     69.65 o 
   0   6  21     2298.34     2362.41    141.18 o 
   2   6  21      264.44      257.89     80.94 o 
   4   6  21     1745.09     1705.45    124.24 o 
   6   6  21     1210.20     1266.86    128.00 o 
   8   6  21     2058.26     1833.46    150.59 o 
  -7   7  21      276.22      120.47    158.12 o 
  -5   7  21     2104.32     1908.75    116.71 o 
  -3   7  21     1537.90     1511.57    105.41 o 
  -1   7  21     3714.35     2791.60    210.83 o 
   1   7  21     1518.61     1417.45    154.36 o 
   3   7  21     1390.57     1714.87    212.71 o 
   5   7  21      439.80      583.54     88.47 o 
 -18   0  22      111.38      169.42    156.24 o 
 -16   0  22     1772.63     2004.76    256.01 o 
 -14   0  22     3547.41     3538.91    293.65 o 
 -12   0  22      212.56      269.18     58.35 o 
 -10   0  22       23.23       75.30     48.94 o 
  -8   0  22      641.31      713.43     84.71 o 
  -6   0  22      915.51      892.26     73.41 o 
  -4   0  22     2931.35     2898.90    150.59 o 
  -2   0  22      200.89      256.01     48.94 o 
   0   0  22    24288.99    21828.31    941.20 o 
   2   0  22     8288.82     7635.01    346.36 o 
   4   0  22     5694.54     5767.67    318.13 o 
   6   0  22     1717.58     1682.87    124.24 o 
   8   0  22     1411.82     1536.04    122.36 o 
  10   0  22     2575.24     2513.00    235.30 o 
  12   0  22     2650.24     2550.65    180.71 o 
  14   0  22     1601.86     1752.51    207.06 o 
 -17   1  22        3.59       30.12     75.30 o 
 -15   1  22      729.79      952.49     80.94 o 
 -13   1  22       38.46       26.35     47.06 o 
 -11   1  22        2.95       30.12     37.65 o 
  -9   1  22       21.97       11.29     35.77 o 
  -7   1  22        7.99       11.29     30.12 o 
  -5   1  22     1139.91     1020.26     67.77 o 
  -3   1  22     2016.71     2093.23     86.59 o 
  -1   1  22     3127.72     3141.73    114.83 o 
   1   1  22      211.45      214.59     37.65 o 
   3   1  22     3813.64     3808.09    158.12 o 
   5   1  22      324.80      397.19     48.94 o 
   7   1  22      140.54       82.83     41.41 o 
   9   1  22      261.23       99.77     60.24 o 
  11   1  22       54.42      105.41     56.47 o 
  13   1  22        8.77       97.88     69.65 o 
 -18   2  22     1884.93     2296.53    146.83 o 
 -16   2  22      147.33      212.71     60.24 o 
 -14   2  22       27.09       32.00     48.94 o 
 -12   2  22     3343.79     3073.96    144.94 o 
 -10   2  22     2369.84     2130.88     96.00 o 
  -8   2  22        7.66       20.71     37.65 o 
  -6   2  22      350.30      338.83     52.71 o 
  -4   2  22      625.56      658.84     50.82 o 
  -2   2  22      950.92     1031.56     56.47 o 
   0   2  22       31.97       41.41     32.00 o 
   2   2  22      379.31      327.54     41.41 o 
   4   2  22      223.56      109.18     54.59 o 
   6   2  22       17.07       65.88     41.41 o 
   8   2  22      460.43      464.95     60.24 o 
  10   2  22      980.32      990.14     77.18 o 
  12   2  22      430.91      385.89     64.00 o 
 -17   3  22      601.66      495.07    103.53 o 
 -15   3  22      787.38      826.37     94.12 o 
 -13   3  22      771.51      722.84     73.41 o 
 -11   3  22     3553.86     3841.98    175.06 o 
  -9   3  22     2387.83     2072.52    126.12 o 
  -7   3  22     1643.81     1419.33     73.41 o 
  -5   3  22     1854.06     1793.93     84.71 o 
  -3   3  22     5081.71     5056.13    188.24 o 
  -1   3  22      504.13      681.43     54.59 o 
   1   3  22     1522.34     1302.62     77.18 o 
   3   3  22     1702.65     1758.16     82.83 o 
   5   3  22      453.00      384.01     52.71 o 
   7   3  22      112.49      161.89     56.47 o 
   9   3  22     1438.50     1351.56     86.59 o 
  11   3  22      518.50      466.84     96.00 o 
 -16   4  22      493.27      464.95    165.65 o 
 -14   4  22       96.30       22.59     58.35 o 
 -12   4  22       36.39       26.35     52.71 o 
 -10   4  22      210.40      265.42     58.35 o 
  -8   4  22      127.02       90.36     67.77 o 
  -6   4  22     1143.44     1135.09     80.94 o 
  -4   4  22      243.06      231.54     43.30 o 
  -2   4  22      144.83      188.24     41.41 o 
   0   4  22       57.11       80.94     43.30 o 
   2   4  22     1977.71     1876.75    101.65 o 
   4   4  22        1.82        7.53     52.71 o 
   6   4  22      170.08      233.42     67.77 o 
   8   4  22       49.67       92.24     79.06 o 
  10   4  22      282.14      453.66     80.94 o 
 -13   5  22      102.54      129.89    148.71 o 
 -11   5  22      653.89      749.20     82.83 o 
  -9   5  22      503.28      515.78     65.88 o 
  -7   5  22     1956.34     2223.11    120.47 o 
  -5   5  22      153.11      208.95     58.35 o 
  -3   5  22      579.59      630.60     71.53 o 
  -1   5  22      243.87      252.24     52.71 o 
   1   5  22     5387.72     4734.24    193.89 o 
   3   5  22     4918.08     5133.30    212.71 o 
   5   5  22     3215.00     3162.43    205.18 o 
   7   5  22     3890.86     3806.21    239.06 o 
   9   5  22     2592.04     2592.06    280.48 o 
 -10   6  22     1059.01      734.14    176.95 o 
  -8   6  22      694.66      724.72     88.47 o 
  -6   6  22      463.51      549.66     71.53 o 
  -4   6  22      276.45      267.30     62.12 o 
  -2   6  22      182.37       47.06     62.12 o 
   0   6  22     1420.86     1485.21    114.83 o 
   2   6  22     1116.75      963.79    114.83 o 
   4   6  22       17.35        0.00     67.77 o 
   6   6  22        4.55       67.77     79.06 o 
  -5   7  22      148.67      146.83     94.12 o 
  -3   7  22       42.40       58.35     79.06 o 
  -1   7  22       48.65       50.82    107.30 o 
   1   7  22       33.71       80.94    105.41 o 
   3   7  22        3.89      199.53    111.06 o 
 -17   1  23     1457.21     1519.10    126.12 o 
 -15   1  23      908.19      914.85     80.94 o 
 -13   1  23     1365.73     1515.33    105.41 o 
 -11   1  23      585.83      643.78     62.12 o 
  -9   1  23       10.37       22.59     43.30 o 
  -7   1  23      258.18      291.77     43.30 o 
  -5   1  23     1219.23     1152.03     58.35 o 
  -3   1  23     4649.89     4743.65    173.18 o 
  -1   1  23     2145.38     2366.18     92.24 o 
   1   1  23      113.37       54.59     48.94 o 
   3   1  23      384.29      357.66     50.82 o 
   5   1  23      693.14      747.31     62.12 o 
   7   1  23      912.69     1057.91     75.30 o 
   9   1  23     3450.43     3482.44    152.47 o 
  11   1  23      588.40      515.78     65.88 o 
  13   1  23      478.93      634.37    160.00 o 
 -18   2  23        8.69      101.65    126.12 o 
 -16   2  23     1108.91     1095.56    111.06 o 
 -14   2  23      910.95     1022.14     82.83 o 
 -12   2  23     4156.74     3691.39    171.30 o 
 -10   2  23     2543.62     2177.94    112.94 o 
  -8   2  23      398.51      378.36     47.06 o 
  -6   2  23      103.21       86.59     45.18 o 
  -4   2  23      897.69     1144.50     67.77 o 
  -2   2  23     1385.72     1202.85     65.88 o 
   0   2  23     2592.95     2671.13    107.30 o 
   2   2  23      601.24      752.96     56.47 o 
   4   2  23      635.35      562.84     56.47 o 
   6   2  23      672.49      745.43     65.88 o 
   8   2  23     1431.79     1588.75     97.88 o 
  10   2  23     1075.84     1174.62     86.59 o 
  12   2  23      523.73      521.42     99.77 o 
 -15   3  23      288.57      214.59     73.41 o 
 -13   3  23     1614.51     1699.81    105.41 o 
 -11   3  23     1245.67     1204.74    103.53 o 
  -9   3  23     2382.17     2364.29    144.94 o 
  -7   3  23       97.62      141.18     39.53 o 
  -5   3  23      264.69      336.95     43.30 o 
  -3   3  23      479.06      591.07     52.71 o 
  -1   3  23      242.31      299.30     56.47 o 
   1   3  23     1032.15     1159.56     75.30 o 
   3   3  23       53.45       82.83     50.82 o 
   5   3  23      187.73      199.53     48.94 o 
   7   3  23      489.46      621.19     73.41 o 
   9   3  23        5.96        1.88     50.82 o 
  11   3  23        9.53       97.88    124.24 o 
 -14   4  23       60.53       41.41     69.65 o 
 -12   4  23     1729.08     1852.28    111.06 o 
 -10   4  23      986.05     1231.09     92.24 o 
  -8   4  23     4093.71     4269.28    235.30 o 
  -6   4  23      611.62      794.37     71.53 o 
  -4   4  23     1011.12      941.20     75.30 o 
  -2   4  23     1263.71     1231.09     71.53 o 
   0   4  23      905.84      924.26     69.65 o 
   2   4  23     1347.57     1340.27     84.71 o 
   4   4  23      172.74      359.54     64.00 o 
   6   4  23      348.31      461.19     82.83 o 
   8   4  23     1359.28     1421.21    131.77 o 
 -11   5  23      208.25      180.71     65.88 o 
  -9   5  23       56.08       82.83     54.59 o 
  -7   5  23       73.28      107.30     54.59 o 
  -5   5  23       54.53       94.12     52.71 o 
  -3   5  23      146.87       88.47     52.71 o 
  -1   5  23      321.33      395.30     58.35 o 
   1   5  23     1361.10     1289.44     90.36 o 
   3   5  23      280.60      274.83     60.24 o 
   5   5  23      140.97       22.59     73.41 o 
   7   5  23     1346.35     1590.63    199.53 o 
  -8   6  23       48.36      122.36     84.71 o 
  -6   6  23       14.59       26.35     60.24 o 
  -4   6  23       56.32       88.47     67.77 o 
  -2   6  23       87.13       84.71     73.41 o 
   0   6  23      611.83      598.60     86.59 o 
   2   6  23       14.63       37.65     67.77 o 
   4   6  23     1622.44     1718.63    154.36 o 
  -5   7  23       29.22        0.00    135.53 o 
 -16   0  24     2550.12     2718.19    318.13 o 
 -14   0  24     3741.77     3849.51    246.59 o 
 -12   0  24      359.18      423.54    141.18 o 
 -10   0  24     3933.65     3853.27    195.77 o 
  -8   0  24     6254.22     6422.75    301.18 o 
  -6   0  24    16952.74    18157.63    978.85 o 
  -4   0  24      245.15      331.30     58.35 o 
  -2   0  24       95.61       30.12     45.18 o 
   0   0  24      244.47      284.24     56.47 o 
   4   0  24     5461.77     5135.19    293.65 o 
   6   0  24     4003.36     4113.04    244.71 o 
   8   0  24     1050.86     1208.50    118.59 o 
  10   0  24     2615.28     2588.30    246.59 o 
 -17   1  24      257.22      705.90    146.83 o 
 -15   1  24      460.73      547.78     71.53 o 
 -13   1  24        3.43       15.06     50.82 o 
 -11   1  24      254.36      218.36     47.06 o 
  -9   1  24      326.56      402.83     48.94 o 
  -7   1  24      438.39      461.19     52.71 o 
  -5   1  24        3.07       13.18     32.00 o 
  -3   1  24      212.00      114.83     37.65 o 
  -1   1  24     3641.29     3307.38    118.59 o 
   1   1  24      433.77      427.30     47.06 o 
   3   1  24      597.30      544.01     56.47 o 
   5   1  24        8.14      101.65     47.06 o 
   7   1  24      420.30      491.31     60.24 o 
   9   1  24     3171.48     3441.03    152.47 o 
  11   1  24     1695.55     1679.10    150.59 o 
 -16   2  24       78.81        0.00     64.00 o 
 -14   2  24       24.19       11.29     58.35 o 
 -12   2  24       23.19        1.88     50.82 o 
 -10   2  24     3258.64     3410.91    167.53 o 
  -8   2  24     2698.97     2846.19    122.36 o 
  -6   2  24      756.41      912.96     64.00 o 
  -4   2  24     1866.16     1712.98     92.24 o 
  -2   2  24     1638.01     1807.10     88.47 o 
   0   2  24      467.25      380.24     50.82 o 
   2   2  24      926.15     1120.03     75.30 o 
   4   2  24        5.56       20.71     43.30 o 
   6   2  24      141.01      109.18     48.94 o 
   8   2  24      501.97      559.07     65.88 o 
  10   2  24      438.35      540.25     67.77 o 
 -15   3  24      412.47      340.71     92.24 o 
 -13   3  24     1850.94     2016.05    116.71 o 
 -11   3  24     2078.15     1985.93    143.06 o 
  -9   3  24     4839.27     4576.11    205.18 o 
  -7   3  24      958.05      869.67     62.12 o 
  -5   3  24     6024.87     5688.61    231.54 o 
  -3   3  24     4125.78     4165.75    182.59 o 
  -1   3  24     5048.67     4570.47    190.12 o 
   1   3  24      265.86      344.48     54.59 o 
   3   3  24      844.02      896.02     86.59 o 
   5   3  24       68.08       30.12     58.35 o 
   7   3  24      297.38      320.01     58.35 o 
   9   3  24       26.50      114.83     58.35 o 
 -12   4  24      657.71      615.54     90.36 o 
 -10   4  24        2.39        0.00     54.59 o 
  -8   4  24      170.22      237.18     56.47 o 
  -6   4  24      320.87      225.89     52.71 o 
  -4   4  24       24.62       26.35     41.41 o 
  -2   4  24      450.51      453.66     60.24 o 
   0   4  24       64.15       37.65     47.06 o 
   2   4  24      585.78      591.07     92.24 o 
   4   4  24        5.48        7.53     54.59 o 
   6   4  24     1260.25     1161.44     97.88 o 
   8   4  24      130.53        0.00    118.59 o 
  -9   5  24      521.98      685.19     79.06 o 
  -7   5  24      237.03      276.71     65.88 o 
  -5   5  24      318.22      301.18     60.24 o 
  -3   5  24      484.52      487.54     65.88 o 
  -1   5  24        8.22       60.24     50.82 o 
   1   5  24     1299.70     1391.09     96.00 o 
   3   5  24     1014.68     1246.15     90.36 o 
   5   5  24       16.42        0.00     79.06 o 
  -6   6  24        7.66      201.42    122.36 o 
  -4   6  24       52.20       45.18     58.35 o 
  -2   6  24      111.06      116.71     71.53 o 
   0   6  24      151.65      261.65    111.06 o 
   2   6  24     2668.37     2644.77    312.48 o 
   4   6  24       73.49        0.00    114.83 o 
 -15   1  25      697.65      992.02    107.30 o 
 -13   1  25      588.79      579.78     94.12 o 
 -11   1  25     3990.33     4028.34    171.30 o 
  -9   1  25     1043.79     1131.32     71.53 o 
  -7   1  25     1609.49     1675.34     84.71 o 
  -5   1  25       30.10       48.94     35.77 o 
  -3   1  25     2612.24     2554.42    107.30 o 
  -1   1  25     2081.60     1763.81     92.24 o 
   1   1  25     2737.00     2371.82    112.94 o 
   3   1  25     1648.58     1686.63     92.24 o 
   5   1  25     1273.89     1344.03     86.59 o 
   7   1  25     2643.03     2669.24    126.12 o 
   9   1  25     2028.68     2290.88    118.59 o 
 -16   2  25      187.14      163.77    131.77 o 
 -14   2  25      195.58      265.42     64.00 o 
 -12   2  25     1575.10     1639.57    103.53 o 
 -10   2  25     1573.86     1513.45    101.65 o 
  -8   2  25     3461.56     3290.43    148.71 o 
  -6   2  25     2253.92     2332.29    103.53 o 
  -4   2  25      832.41      943.08     71.53 o 
  -2   2  25     2732.70     2580.77    111.06 o 
   0   2  25      833.40      961.91     73.41 o 
   2   2  25      604.18      600.49     60.24 o 
   4   2  25     1180.59     1144.50     88.47 o 
   6   2  25      924.76     1025.91     79.06 o 
   8   2  25     1707.58     1639.57     97.88 o 
  10   2  25     1506.80     1547.33    137.42 o 
 -13   3  25      215.60      256.01     65.88 o 
 -11   3  25      185.55       92.24     58.35 o 
  -9   3  25      143.66      109.18     56.47 o 
  -7   3  25        1.68       26.35     45.18 o 
  -5   3  25       12.01       54.59     43.30 o 
  -3   3  25       91.22       47.06     43.30 o 
  -1   3  25      242.88      286.12     73.41 o 
   1   3  25     1181.54     1097.44    105.41 o 
   3   3  25        2.82       43.30     54.59 o 
   5   3  25      263.33      235.30     64.00 o 
   7   3  25       63.21       90.36     54.59 o 
   9   3  25      240.47      280.48    124.24 o 
 -10   4  25      519.19      489.42     73.41 o 
  -8   4  25     1020.02     1308.27     97.88 o 
  -6   4  25     1054.07     1146.38     96.00 o 
  -4   4  25     4095.87     4310.70    195.77 o 
  -2   4  25     1405.24     1392.98     88.47 o 
   0   4  25     2146.13     1837.22    101.65 o 
   2   4  25     1785.04     1831.57    103.53 o 
   4   4  25       20.33        0.00     58.35 o 
   6   4  25      955.46      911.08    101.65 o 
  -9   5  25       11.25        0.00    154.36 o 
  -7   5  25      648.29      647.55     79.06 o 
  -5   5  25       12.03       30.12     64.00 o 
  -3   5  25       82.31      126.12     73.41 o 
  -1   5  25       25.30       22.59     60.24 o 
   1   5  25      904.39      862.14     77.18 o 
   3   5  25        2.43        0.00     75.30 o 
  -6   6  25       28.79        0.00    244.71 o 
  -2   6  25      892.70      611.78    141.18 o 
   2   6  25      384.00      572.25    190.12 o 
 -14   0  26     1265.84      888.49    173.18 o 
 -12   0  26     1363.25     1200.97    126.12 o 
 -10   0  26      442.98      521.42     90.36 o 
  -8   0  26      316.88      310.60     64.00 o 
  -6   0  26      579.46      478.13     69.65 o 
  -4   0  26      314.63      425.42     64.00 o 
  -2   0  26     1544.25     1927.58    173.18 o 
   0   0  26       29.88       37.65     62.12 o 
   2   0  26      612.65      754.84     96.00 o 
   4   0  26     1814.47     2064.99    148.71 o 
   6   0  26       20.33        0.00     69.65 o 
   8   0  26     2238.36     2232.53    165.65 o 
 -15   1  26       84.20       20.71    112.94 o 
 -13   1  26       83.55      111.06     79.06 o 
 -11   1  26      581.66      545.90     60.24 o 
  -9   1  26     1654.51     1648.98     88.47 o 
  -7   1  26      420.63      404.72     58.35 o 
  -5   1  26       60.89       28.24     41.41 o 
  -3   1  26        3.39       43.30     39.53 o 
  -1   1  26      580.43      564.72     48.94 o 
   1   1  26     1988.99     2281.47    114.83 o 
   3   1  26     4092.39     4032.10    173.18 o 
   5   1  26     1478.23     1515.33     92.24 o 
   7   1  26        2.97        0.00     48.94 o 
   9   1  26      666.71      523.31     99.77 o 
 -14   2  26       74.70      212.71    103.53 o 
 -12   2  26       15.82       52.71     60.24 o 
 -10   2  26      113.51      124.24     58.35 o 
  -8   2  26       20.22       41.41     45.18 o 
  -6   2  26       68.40      109.18     43.30 o 
  -4   2  26      794.58      709.66     64.00 o 
  -2   2  26     1389.37     1372.27     84.71 o 
   0   2  26     9440.48     9208.70    357.66 o 
   2   2  26     2093.95     1776.99     96.00 o 
   4   2  26      125.78      103.53     52.71 o 
   6   2  26      550.97      504.48     64.00 o 
   8   2  26     1238.31     1502.16    137.42 o 
 -11   3  26     1059.63      969.44     86.59 o 
  -9   3  26     3394.65     3471.15    169.42 o 
  -7   3  26      124.04       97.88     54.59 o 
  -5   3  26      505.65      553.43     56.47 o 
  -3   3  26     1744.12     1803.34     92.24 o 
  -1   3  26     5292.49     5711.20    325.66 o 
   1   3  26     3391.19     3299.85    218.36 o 
   3   3  26      112.41      197.65     64.00 o 
   5   3  26     1300.05     1208.50    105.41 o 
   7   3  26      400.63      615.54     96.00 o 
 -10   4  26      139.08      259.77    152.47 o 
  -8   4  26      598.08      685.19     77.18 o 
  -6   4  26        9.53       96.00     60.24 o 
  -4   4  26       85.95       45.18     54.59 o 
  -2   4  26      155.12      105.41     60.24 o 
   0   4  26      282.35      267.30     56.47 o 
   2   4  26     1280.46     1417.45    109.18 o 
   4   4  26      104.51       24.47     79.06 o 
  -7   5  26      379.78      412.25    161.89 o 
  -5   5  26     1465.87     1391.09    120.47 o 
  -3   5  26      112.88      120.47     79.06 o 
  -1   5  26       44.54       30.12     82.83 o 
   1   5  26      936.90     1001.44     97.88 o 
   3   5  26      564.28      709.66    214.59 o 
 -13   1  27     2183.89     2311.59    231.54 o 
 -11   1  27     1845.99     1872.99     97.88 o 
  -9   1  27       87.45      107.30     47.06 o 
  -7   1  27      135.19      306.83     54.59 o 
  -5   1  27      580.80      754.84     75.30 o 
  -3   1  27     1468.37     1496.51     82.83 o 
  -1   1  27      495.52      513.90     56.47 o 
   1   1  27      137.29       58.35     47.06 o 
   3   1  27      193.87      284.24     56.47 o 
   5   1  27      197.52      239.06     58.35 o 
   7   1  27     2117.08     2166.64    184.48 o 
 -12   2  27      383.74      523.31     97.88 o 
 -10   2  27      269.45      188.24     64.00 o 
  -8   2  27      170.03       77.18     84.71 o 
  -6   2  27       17.35       82.83     45.18 o 
  -4   2  27      154.04      178.83     50.82 o 
  -2   2  27     4400.22     4209.05    182.59 o 
   0   2  27       88.59       26.35     64.00 o 
   2   2  27     2373.71     2650.42    129.89 o 
   4   2  27       53.14       58.35     54.59 o 
   6   2  27      463.18      576.01     96.00 o 
  -9   3  27      112.47      111.06     58.35 o 
  -7   3  27      278.27      320.01     64.00 o 
  -5   3  27     1996.08     1705.45     92.24 o 
  -3   3  27      637.32      677.66     79.06 o 
  -1   3  27      843.83      935.55     79.06 o 
   1   3  27      316.34      427.30     71.53 o 
   3   3  27        6.66       20.71     60.24 o 
   5   3  27      311.06       75.30    103.53 o 
  -8   4  27        9.02        0.00    139.30 o 
  -6   4  27     1378.43     1293.21     97.88 o 
  -4   4  27     1011.75      901.67     86.59 o 
  -2   4  27     2515.26     2217.47    118.59 o 
   0   4  27     1475.54     1519.10     97.88 o 
   2   4  27      302.91      137.42     82.83 o 
   4   4  27      556.41      476.25    129.89 o 
  -1   5  27      127.96        0.00    144.94 o 
   1   5  27      153.97      141.18     96.00 o 
 -14   0  28     1634.91     1931.34    212.71 o 
 -12   0  28     1595.23     1577.45    188.24 o 
 -10   0  28     2337.34     2396.29    182.59 o 
  -8   0  28     1029.12     1168.97    129.89 o 
  -6   0  28      695.00      649.43     92.24 o 
  -4   0  28      976.72     1118.15     97.88 o 
  -2   0  28      900.87      901.67     84.71 o 
   0   0  28       22.46       71.53     69.65 o 
   2   0  28      303.43      193.89     79.06 o 
   4   0  28       97.96        0.00    105.41 o 
 -11   1  28        7.03      188.24     82.83 o 
  -9   1  28      682.12      705.90     73.41 o 
  -7   1  28      289.45      393.42     58.35 o 
  -5   1  28       40.73       37.65     48.94 o 
  -3   1  28      946.58      954.38     73.41 o 
  -1   1  28      307.27      308.71     52.71 o 
   1   1  28      810.26      916.73     75.30 o 
   3   1  28      934.96      948.73     90.36 o 
   5   1  28      681.21      705.90     82.83 o 
 -12   2  28     1796.20     2002.87    231.54 o 
 -10   2  28     1084.94      958.14     97.88 o 
  -8   2  28     1805.44     1639.57    124.24 o 
  -6   2  28     2778.57     2631.59    116.71 o 
  -4   2  28      380.48      387.77     65.88 o 
  -2   2  28       75.97       30.12     52.71 o 
   0   2  28     2855.58     2701.24    148.71 o 
   2   2  28     1239.72     1530.39    139.30 o 
   4   2  28      520.14      448.01     94.12 o 
   6   2  28      265.16      207.06    126.12 o 
  -9   3  28        7.45        0.00    143.06 o 
  -7   3  28      133.60      184.48     73.41 o 
  -5   3  28      443.02      333.18     60.24 o 
  -3   3  28      350.27      267.30     60.24 o 
  -1   3  28     1584.90     1615.10     99.77 o 
   1   3  28     1219.53     1477.68    139.30 o 
  -6   4  28      375.02      498.84    190.12 o 
  -4   4  28        9.10      101.65    141.18 o 
  -2   4  28        0.26        0.00     86.59 o 
   0   4  28      232.64      124.24     92.24 o 
 -11   1  29      883.99      888.49    154.36 o 
  -9   1  29      409.10      404.72    107.30 o 
  -7   1  29      272.98      176.95     60.24 o 
  -5   1  29     1082.35     1135.09     79.06 o 
  -3   1  29     2323.50     2166.64    105.41 o 
  -1   1  29      132.26      227.77     67.77 o 
   1   1  29      117.66      126.12     56.47 o 
  -8   2  29      491.55      399.07     79.06 o 
  -6   2  29      334.97      344.48     69.65 o 
  -4   2  29     1237.75     1234.85     82.83 o 
  -2   2  29       90.94       67.77     56.47 o 
   0   2  29      372.27      489.42     75.30 o 
  -5   3  29      143.77      129.89     79.06 o 
  -3   3  29        2.99       67.77     84.71 o 
  -1   3  29     1860.21     1799.57    156.24 o 
  -2   4  29      281.39      448.01    120.47 o 
  -6   0  30      633.50      886.61    118.59 o 
  -4   0  30     1193.75     1438.15    114.83 o 
  -2   0  30     4061.60     4316.34    389.66 o 
   0   0  30      712.50      466.84    152.47 o 
  -9   1  30     1387.99     1287.56    182.59 o 
  -7   1  30       29.54       56.47     62.12 o 
  -5   1  30      750.13      719.08     80.94 o 
  -3   1  30     1648.46     1507.80    103.53 o 
  -1   1  30        2.52        0.00    122.36 o 
  -8   2  30      181.57      107.30    116.71 o 
  -6   2  30      609.82      594.84    109.18 o 
  -4   2  30      107.80      116.71     94.12 o 
  -2   2  30      406.84      419.78    161.89 o 
  -5   3  30      465.41      325.66    128.00 o 
  -3   1  31     2861.85     3077.72    340.71 o 
                                                 
